# Supplementary material for: Have genetic targets for faecal pollution diagnostics and source tracking revolutionized water quality analysis yet?
Source: FEMS Microbiol Rev. 2023 Jun 7;47(4):fuad028. doi: 10.1093/femsre/fuad028 (PMC10368376; doi:10.1093/femsre/fuad028)
Supplement: fuad028_Supplemental_Files [file fuad028_supplemental_files.zip]

Archive with 2 entries (2 files):
- Demeter et al GFPD review Suppl Information.docx
- Demeter et al GFPD review Suppl Data.xlsx
