# Supplementary material for: Have genetic targets for faecal pollution diagnostics and source tracking revolutionized water quality analysis yet?
Source: FEMS Microbiol Rev. 2023 Jun 7;47(4):fuad028. doi: 10.1093/femsre/fuad028 (PMC10368376; doi:10.1093/femsre/fuad028)
Supplement: fuad028_Supplemental_Files [file fuad028_supplemental_files.zip › Demeter et al GFPD review Suppl Data.xlsx]

## Sheet: readme
Supplementary Information
Have genetic targets for faecal pollution diagnostics and source tracking revolutionised water quality analysis yet?
Katalin Demeter, Rita Linke, Elisenda Ballesté, Georg Reischer, René E. Mayer, Julia Vierheilig, Claudia Kolm, Margaret E. Stevenson, Julia Derx, Alexander K.T. Kirschner, Regina Sommer, Orin C. Shanks, Anicet R. Blanch, Joan Rose, Warish Ahmed, Andreas H. Farnleitner*
*Corresponding author, andreas.farnleitner@tuwien.ac.at
FEMS Microbiology Reviews, 2023
The article records were retreived from the following searches:
Database	Years	Advanced search term
Web of Science / Core Collection	up to (incl) 2022	(TI=(genetic OR qPCR OR ddPCR OR PCR OR ribotyp* OR DGGE OR metagenomics OR "microbial communit*" OR "bacterial communit*" OR "microbial diversity" OR (source AND track*)) OR AB=(genetic OR qPCR OR ddPCR OR PCR OR ribotyp* OR DGGE OR metagenomics OR "microbial communit*" OR "bacterial communit*" OR "microbial diversity" OR (source AND track*)) OR AK=(genetic OR qPCR OR ddPCR OR PCR OR ribotyp* OR…
Scopus	up to (incl) 2022	( TITLE-ABS ( genetic OR qpcr OR ddpcr OR pcr OR ribotyp* OR dgge OR metagenomics OR "microbial communit*" OR "bacterial communit*" OR "microbial diversity" OR ( source AND track* ) ) OR AUTHKEY ( genetic OR qpcr OR ddpcr OR pcr OR ribotyp* OR dgge OR metagenomics OR "microbial communit*" OR "bacterial communit*" OR "microbial diversity" OR ( source AND track* ) ) ) AND ( TITLE-ABS ( feces OR fae…
The exported records were (1) pooled and (2) screened (duplicates and articles with no DOI removed). The resulting record can be find on the next sheet.
Katalin Demeter, 13th May 2023

## Sheet: literature database
Bibliographic information from Scopus / Web of Science							Paper screening & categorisation		Application area	Data analysis approach			Genetic parameter 1					Genetic parameter 2					Genetic parameter 3					Other parameters								Sample 1			Sample 2			Sample 3			Sample 4			Sample 5
Authors	Title	Year	Source title	DOI	Affiliations	Abstract	Screening: retain?	Broad category: establishment or application?	Application area assignment	Data analysis type 1	Data analysis type 2	Comment data	GP1: Parameter class	GP1: Organism	GP1: Host	GP1: Method	Comment GP1	GP2: Parameter class	GP2: Organism	GP2: Host	GP2: Method	Comment GP2	GP3: Parameter class	GP3: Organism	GP3: Host	GP3: Method	Comment GP3	OP1 Class	OP2 Class	OP3 Class	OP4 Class	OP5 Class	OP6 Class	OP7 Class	Comment OP1-7	S1 type	S1 use	Comment S1	S2 type	S2 use	Comment S2	S3 type	S3 use	Comment S3	S4 type	S4 use	Comment S4	S5 type	S5 use
Bej A.K., Steffan R.J., DiCesare J., Haff L., Atlas R.M.	Detection of coliform bacteria in water by polymerase chain reaction and gene probes	1990	Applied and Environmental Microbiology	10.1128/aem.56.2.307-314.1990	Department of Biology, University of Louisville, Louisville, KY 40292, United States	Polymerase chain reaction (PCR) amplification and gene probe detection of regions of two genes, lacZ and lamB, were tested for their abilities to detect coliform bacteria. Amplification of a segment of the coding region of Escherichia coli lacZ by using a PCR primer annealing temperature of 50°C detected E. coli and other coliform bacteria (including Shigella spp.) but not Salmonella spp. and non…	yes	establishment	none
Bej A.K., Mahbubani M.H., Miller R., DiCesare J.L., Haff L., Atlas R.M.	Multiplex PCR amplification and immobilized capture probes for detection of bacterial pathogens and indicators in water	1990	Molecular and Cellular Probes	10.1016/0890-8508(90)90026-V	Department of Biology, University of Louisville, Louisville, KY 40292, United States; Department of Microbiology and Immunology, University of Louisville Health Sciences Center, Louisville, KY 40292, United States; Perkin Elmer Corporation, 761 Main Avenue, Norwalk, CT 06859, United States	Detection of pathogens (Legionella species) and indicator bacteria (coliform bacteria) was achieved by multiplex (simultaneous) PCR amplification of diagnostic gene sequences and by hybridization to immobilized poly-dT-tailed capture probes using a dot- or slot-blot approach. Complex manipulations of primer concentrations and staggered additions of primers were required in order to achieve equal …	yes	establishment	none
Pillai S.D., Mroz R.C.	Characterization Of Bacterial Isolates From A Shallow Aquifer Suspected To Be Contaminated By Urban Wastes	1995	Journal of Environmental Science and Health. Part A: Environmental Science and Engineering and Toxicology	10.1080/10934529509376330	Environmental Science Program, Texas A&M University Research Center, United States; Clinical Laboratory Sciences Program, University of Texas, El Paso, United States	The El Paso-Juarez (Mexico) region is one of the most populated areas on the US-Mexico border with a combined population of about 2 million people. Due to the lack of waste water treatment facilities in Juarez and in certain locations of El Paso, there are serious concerns about microbial contamination of transboundary surface and groundwater resources. Groundwater samples were obtained from nine…	yes	application	7 other applications	other	none		6 other	prokaryotes	n/a	other	Enterobacter sp	none	n/a	n/a	n/a		none	n/a	n/a	n/a		antibiotic resistence	cbFIO	none	none	none	none	none	AR for source tracking	groundwater	drinking		none	n/a		none	n/a		none	n/a		none	n/a
Sunun L., Kamiko N., Yamamoto K., Ohgaki S.	Application of polymerase chain reaction to detect rna coliphage Qß in environmental water samples	1995	Water Science and Technology	10.1016/0273-1223(95)00297-Z	Department of Urban Engineering, Faculty of Engineering, University of Tokyo, 7-3-1 Hongo, Bunkyo, Tokyo, 113, Japan	An RT-PCR technique for direct detection of enteric viruses in environmental water samples was developed by using RNA coliphage Qß as a model virus. RNA coliphage Qß was prepared from the lysate broth of single-plaque-isolated stock and extracted by direct heating. The sensitivity of the PCR amplification was improved by optimizing the parameters to be evaluated for efficient PCR including KCI in…	yes	establishment	none
Turner, SJ; Lewis, GD; Bellamy, AR	Detection of sewage-derived Escherichia coli in a rural stream using multiplex PCR and automated DNA detection	1997	WATER SCIENCE AND TECHNOLOGY	10.1016/S0273-1223(97)00282-5	UNIV AUCKLAND,SCH ENVIRONM & MARINE SCI,AUCKLAND 1,NEW ZEALAND	A randomly amplified polymorphic DNA (RAPD) marker. localised to the glycine decarboxylase gene (gcvP) of Escherichia coli, has shown promise for use as a molecular marker for the identification E. coli isolates of human origin. Characterisation of the RAPD polymorphism has enabled development of target-specific primers for direct PCR detection of E. coli of human origin. A field trial was undert…	yes	both	2 single source MST	descr_stats_01	none		3 MST marker	prokaryotes	human	PCR	target-specific primers for direct PCR detection of E. coli of human origin, tested on isolates! // background: randomly amplified polymorphic DNA (RAPD) marker. localised to the glycine decarboxylase gene (gcvP) of Escherichia coli, has shown promise for use as a molecular marker for the identification E. coli isolates of human origin	none	n/a	n/a	n/a		none	n/a	n/a	n/a		cbFIO	none	none	none	none	none	none		sewage	n/a		freshwater	n/a		none	n/a		none	n/a		none	n/a
Rose J.B., Zhou X., Griffin D.W., Paul J.H.	Comparison of PCR and plaque assay for detection and enumeration of coliphage in polluted marine waters	1997	Applied and Environmental Microbiology	10.1128/aem.63.11.4564-4566.1997	Department of Marine Science, University of South Florida, Tampa, FL 33624, United States	A total of 68 marine samples from various sites impacted by sewage and storm waters were analyzed by both the plaque assay and a reverse transcriptase (RT) PCR technique for F+-specific coliphage. The coliphage levels detected by the plaque assay averaged 1.90 x 104 PFU/100.0 ml. Using a most probable number (MPN) PCR approach, the levels averaged 2.40 x 106 MPN-PCR units/100.0 ml. Two samples we…	yes	establishment	none
Pina S., Puig M., Lucena F., Jofre J., Girones R.	Viral pollution in the environment and in shellfish: Human adenovirus detection by PCR as an index of human viruses	1998	Applied and Environmental Microbiology	10.1128/aem.64.9.3376-3382.1998	Department of Microbiology, University of Barcelona, 08028 Barcelona, Spain; Department of Microbiology, Biology School, University of Barcelona, Diagonal Avenue, 645, 08028 Barcelona, Spain	A study of the presence of human viruses (adenoviruses, enteroviruses, and hepatitis A viruses [HAVs]) in environmental and shellfish samples was carried out by applying DNA and cDNA amplification techniques by PCR. The detection of human adenoviruses by PCR was also examined as a potential molecular test to monitor viral pollution. The samples studied were urban and slaughterhouse sewage, river …	yes	establishment	none
Parveen S., Portier K.M., Robinson K., Edmiston L., Tamplin M.L.	Discriminant analysis of ribotype profiles of Escherichia coli for differentiating human and nonhuman sources of fecal pollution	1999	Applied and Environmental Microbiology	10.1128/aem.65.7.3142-3147.1999	Dept. of Fam., Youth, and Comm. Sci., University of Florida, Gainesville, FL 32611-0287, United States; Dept. of Food Sci. and Hum. Nutr., University of Florida, Gainesville, FL 32611-0287, United States; Department of Statistics, University of Florida, Gainesville, FL 32611-0287, United States; Dept. of Environmental Protection, East Point, FL 32328, United States; University of Florida, P.O. Bo…	Estuarine waters receive fecal pollution from a variety of sources, including humans and wildlife. Escherichia coli is a ubiquitous bacterium in the intestines of warm-blooded animals and is used as an indicator of fecal pollution. However, its presence does not specifically differentiate sources of pollution. A total of 238 E. coli isolates from human sources (HS) and nonhuman sources (NHS) were…	yes	establishment	none
Farnleitner N.H., Kreuzinger N., Kavka G.G., Grillenberger S., Rath J., Mach R.L.	Simultaneous detection and differentiation of Escherichia coli populations from environmental freshwaters by means of sequence variations in a fragment of the β-D-glucuronidase gene	2000	Applied and Environmental Microbiology	10.1128/AEM.66.4.1340-1346.2000	Inst. Biochem. Technol. M., Technical University of Vienna, 1060 Vienna, Austria; Inst. of Water Qual. and Waste Mgmt., Dept. of Chemistry and Microbiology, Technical University of Vienna, 1040 Vienna, Austria; Institute of Water Quality, Federal Agency for Water Management, 1220 Vienna, Austria; Yppenplatz 5/18, 1160 Vienna, Austria; Institute of Zoology, University of Vienna, 1090 Vienna, Austr…	A PCR-based denaturing-gradient gel electrophoresis (DGGE) approach was applied to a partial sequence of the β-D-glucuronidase gene (uidA) for specific detection and differentiation of Escherichia coli populations according to their uidA sequence variations. Detection of sequence variations by PCRoDGGE and by PCR with direct sequencing correlated perfectly. Screening of 50 E. coli freshwater isol…	yes	establishment	none
Bernhard A.E., Field K.G.	Identification of nonpoint sources of fecal pollution in coastal waters by using host-specific 16S ribosomal DNA genetic markers from fecal anaerobes	2000	Applied and Environmental Microbiology	10.1128/AEM.66.4.1587-1594.2000	Department of Microbiology, Oregon State University, Corvallis, OR 97330, United States; Department of Microbiology, 220 Nash Hall, Oregon Slate University, Corvallis, OR 97331, United States	We describe a new PCR-based method for distinguishing human and cow fecal contamination in coastal waters without culturing indicator organisms, and we show that the method can be used to track bacterial marker sequences in complex environments. We identified two human-specific genetic markers and five cow-specific genetic markers in fecal samples by amplifying 16S ribosomal DNA (rDNA) fragments …	yes	establishment	none
Bernhard A.E., Field K.G.	A PCR assay to discriminate human and ruminant feces on the basis of host differences in Bacteroides-Prevotella genes encoding 16S rRNA	2000	Applied and Environmental Microbiology	10.1128/AEM.66.10.4571-4574.2000	Dept. of Microbiology, 220 Nash Hall, Oregon State University, Corvallis, OR 97331, United States	Our purpose was to develop a rapid, inexpensive method of diagnosing the source of fecal pollution in water. In previous research, we identified Bacteroides-Prevotella ribosomal DNA (rDNA) PCR markers based on analysis. These markers length heterogeneity PCR and terminal restriction fragment length polymorphism distinguish cow from human feces. Here, we recovered 16S rDNA clones from natural wate…	yes	establishment	none
Schaper M., Jofre J.	Comparison of methods for detecting genotypes of F-specific RNA bacteriophages and fingerprinting the origin of faecal pollution in water samples	2000	Journal of Virological Methods	10.1016/S0166-0934(00)00171-3	Departament de Microbiologia, Facultat Biol., Univ. Barcelona, A., Barcelona, Spain	The performance of Salmonella typhimurium WG49 and Escherichia coli HS(pFamp)R was compared on detecting the different genotypes of F-specific RNA bacteriophages by plaque hybridisation. The sensitivity of this assay was also compared with the sensitivity of RT-PCR followed by Southern blotting for detecting F-specific RNA bacteriophages belonging to genotype III in water. S. typhimurium WG49 det…	yes	establishment	none
Puig M., Pina S., Lucena F., Jofre J., Girones R.	Description of a DNA amplification procedure for the detection of bacteriophages of Bacteroides fragilis HSP40 in environmental samples	2000	Journal of Virological Methods	10.1016/S0166-0934(00)00221-4	Department of Microbiology, Fac. Biol., Univ. Barcelona, Avd. D., Barcelona, Spain	A molecular test based on DNA amplification by PCR was developed for the detection of bacteriophages of Bacteroides fragilis strain HSP40 in the environment. These specific phages are associated with faecal contamination of human origin. A homologous DNA region of 1.5 kb, identified previously by hybridisation, was used to design primers for the detection of B. fragilis HSP40 phages. A nested-PCR…	yes	establishment	none
Carson C.A., Shear B.L., Ellersieck M.R., Asfaw A.	Identification of Fecal Escherichia coli from Humans and Animals by Ribotyping	2001	Applied and Environmental Microbiology	10.1128/AEM.67.4.1503-1507.2001	Dept. of Veterinary Pathobiology, University of Missouri, Columbia, MO 65211, United States; Agric. Exp. Station Statisticians, University of Missouri, Columbia, MO 65211, United States; Dept. of Veterinary Pathobiology, 201 Connaway Hall, University of Missouri, Columbia, MO 65211, United States	Fecal pollution of water resources is an environmental problem of increasing importance. Identification of individual host sources of fecal Escherichia coli, such as humans, pets, production animals, and wild animals, is prerequisite to formulation of remediation plans. Ribotyping has been used to distinguish fecal E. coli of human origin from pooled fecal E. coli isolates of nonhuman origin. We …	yes	establishment	none
Muscillo M., La Rosa G., Marianelli C., Zaniratti S., Capobianchi M.R., Cantiani L., Carducci A.	A new RT-PCR method for the identification of reoviruses in seawater samples	2001	Water Research	10.1016/S0043-1354(00)00282-7	Laboratorio di Igiene Ambientale, Department of Environmental Hygiene, Istituto Superiore di Sanita', Viale Regina Elena 299, Rome, Italy; Azienda Ospedaliera L. Spallanzani, Rome, Italy; Hygiene Section of the Pathology Department, University of Pisa, Italy	The frequent occurrence of reoviruses in environmental samples could be a potential source of interference with enterovirus detection, especially when enterovirus isolation on cell culture is required. In order to evaluate new virus-based criteria for enforcing recreational water quality standards, a new method based on a broad reverse transcribed polymerase chain reaction (RT-PCR) was set up to …	yes	both	1 pollution detection	bioinformatics_simple	descr_stats_01	frequent occurrence of reoviruses in environmental samples could be a potential source of interference with enterovirus detection	1 trad. genFIO	viruses	general	PCR	reovirus RT-PCR	none	n/a	n/a	n/a		none	n/a	n/a	n/a		cbFIO	pathogen	none	none	none	none	none	Enterovirus and bacteria were also screened in compliance with EEC directives	seawater	recreational		none	n/a		none	n/a		none	n/a		none	n/a
Lipp E.K., Jarrell J.L., Griffin D.W., Lukasik J., Jacukiewicz J., Rose J.B.	Preliminary evidence for human fecal contamination in corals of the Florida Keys, USA	2002	Marine Pollution Bulletin	10.1016/S0025-326X(01)00332-0	College of Marine Science, University of South Florida, 140, 7th Ave. S, St. Petersburg, FL 33701, United States; Biosecure, 4641 W 6th St. Suite A, Gainesville , FL 32609, United States; Department of Environmental Health Science, University of Georgia, 206 Environmental Health Science Building, Athens, GA 30602, United States	Corals and reef environments are under increased stress from anthropogenic activities, particularly those in the vicinity of heavily populated areas such as the Florida Keys. The potential adverse impacts of wastewater can affect both the environment and human health; however, because of the high decay rate of bacterial indicators in coral reef waters it has been difficult to document the presenc…	yes	application	2 single source MST	descr_stats_01	none		3 MST marker	viruses	human	other	enterovirus, "nucleic acid sequences detection" (??) after cell culture	none	n/a	n/a	n/a		none	n/a	n/a	n/a		cbFIO	none	none	none	none	none	none		seawater	n/a		biofilm	n/a	coral surface microlayer	none	n/a		none	n/a		none	n/a
Wheeler A.L., Hartel P.G., Godfrey D.G., Hill J.L., Segars W.I.	Potential of Enterococcus faecalis as a human fecal indicator for microbial source tracking	2002	Journal of Environmental Quality	10.2134/jeq2002.1286	Department of Crop and Soil Sciences, 3111 Plant Sciences, Univ. of Georgia, Athens, GA 30602-7272, United States	Regulatory agencies are interested in a fecal indicator bacterium with a host range limited to humans because human fecal contamination represents the greatest hazard to humans, yet is a relatively easy nonpoint source to remedy. Watersheds with human fecal contamination could be given first priority for cleanup. A fecal indicator bacterium with a host range limited to humans and a few other warm…	yes	establishment	none
Khatib L.A., Tsai Y.L., Olson B.H.	A biomarker for the identification of cattle fecal pollution in water using the LTIIa toxin gene from enterotoxigenic Escherichia coli	2002	Applied Microbiology and Biotechnology	10.1007/s00253-002-0959-y	Department of Environmental Analysis, University of California, Irvine, CA 92697, United States	This research describes a method based on PCR to identify cattle fecal pollution in water using a portion of the heat labile toxin IIA (LTIIa) gene from enterotoxigenic Escherichia coli (ETEC). We describe the development of the primers and target. DNA extracts (221) from different animal fecal and human sewage samples were screened and showed no cross-reactivity. Minimum detection limits using c…	yes	establishment	none
Schaper M., Jofre J., Uys M., Grabow W.O.K.	Distribution of genotypes of F-specific RNA bacteriophages in human and non-human sources of faecal pollution in South Africa and Spain	2002	Journal of Applied Microbiology	10.1046/j.1365-2672.2002.01600.x	Department of Microbiology, University of Barcelona, Spain; Department of Medical Virology, University of Pretoria, South Africa	Aims: To assess whether the distribution of genotypes of F-specific RNA bacteriophages reflects faecal pollution of human and animal origin in water environments. Methods and Results: Stool samples, animal feedlot waste slurries and a wide variety of faecally polluted waters were studied in South Africa and Spain. Genotyping was performed by plaque and spot hybridization with genotype-specific pr…	yes	establishment	none
Gilpin, B; James, T; Nourozi, F; Saunders, D; Scholes, P; Savill, M	The use of chemical and molecular microbial indicators for faecal source identification	2003	WATER SCIENCE AND TECHNOLOGY	10.2166/wst.2003.0155	Inst ESR Ltd, Christchurch Ctr, Christchurch, New Zealand; W Coast Reg Council, Greymouth, New Zealand	Identifying the source of faecal pollution is important to enable appropriate management of faecal pollution of water. We are developing and evaluating a combination of these microbial and chemical indicators better able to identify the source of faecal pollution. These assays make use of a combination of direct PCR, culturing, and colony hybridisation to identify source specific species of Bifid…	yes	both	3 multi source MST	descr_stats_quant	none		3 MST marker	prokaryotes	several hosts (several markers)	PCR	combination of direct PCR, culturing, and colony hybridisation to identify source specific species of Bifidobacterium, Rhodococcus and Bacteroides	none	n/a	n/a	n/a		none	n/a	n/a	n/a		cbFIO	other	chemical tracers	none	none	none	none	other: colony hybridization	freshwater	n/a		none	n/a		none	n/a		none	n/a		none	n/a
Jiménez-Clavero M.A., Fernández C., Ortiz J.A., Pro J., Carbonell G., Tarazona J.V., Roblas N., Ley V.	Teschoviruses as Indicators of Porcine Fecal Contamination of Surface Water	2003	Applied and Environmental Microbiology	10.1128/AEM.69.10.6311-6315.2003	Departamento de Biotecnología, INIA, 28040 Madrid, Spain; Departamento de Medio Ambiente, INIA, 28040 Madrid, Spain; Departamento de Biotecnología, INIA, Ctra. Coruña Km 7.5, 28040 Madrid, Spain	Teschoviruses specifically infect pigs and are shed in pig feces. Hence, their presence in water should indicate contamination with pig fecal residues. To assess this hypothesis, we have developed a real-time reverse transcriptase PCR (RT-PCR) method that allows the quantitative detection of pig teschovirus (PTV) RNA. The method is able to detect 92 fg of PTV RNA per mi of sample. Using this meth…	yes	establishment	none
Seurinck S., Verstraete W., Siciliano S.D.	Use of 16S-23S rRNA intergenic spacer region PCR and repetitive extragenic palindromic PCR analyses of Escherichia coli isolates to identify nonpoint fecal sources	2003	Applied and Environmental Microbiology	10.1128/AEM.69.8.4942-4950.2003	Lab. of Microbial Ecol./Technology, Ghent University, B-9000 Ghent, Belgium; Lab. of Microbial Ecol./Technol., Fac. of Agric./Appl. Biol. Sciences, Ghent University, Coupure Links 653, B-9000 Ghent, Belgium; Department of Soil Science, University of Saskatchewan, Saskatoon, Sask. S7N 5A8, Canada	Despite efforts to minimize fecal input into waterways, this kind of pollution continues to be a problem due to an inability to reliably identify nonpoint sources. Our objective was to find candidate source-specific Escherichia coli fingerprints as potential genotypic markers for raw sewage, horses, dogs, gulls, and cows. We evaluated 16S-23S rRNA intergenic spacer region (ISR)-PCR and repetitive…	yes	establishment	none
McLellan S.L., Daniels A.D., Salmore A.K.	Genetic characterization of Escherichia coli populations from host sources of fecal pollution by using DNA fingerprinting	2003	Applied and Environmental Microbiology	10.1128/AEM.69.5.2587-2594.2003	Great Lakes WATER Institute, University of Wisconsin, 600 E. Greenfield Ave., Milwaukee, WI 53204, United States	Escherichia coli isolates were obtained from common host sources of fecal pollution and characterized by using repetitive extragenic palindromic (REP) PCR fingerprinting. The genetic relationship of strains within each host group was assessed as was the relationship of strains among different host groups. Multiple isolates from a single host animal (gull, human, or dog) were found to be identical…	yes	establishment	none
Carson C.A., Shear B.L., Ellersieck M.R., Schnell J.D.	Comparison of ribotyping and repetitive extragenic palindromic-PCR for identification of fecal Escherichia coli from humans and animals	2003	Applied and Environmental Microbiology	10.1128/AEM.69.3.1836-1839.2003	Dept. of Veterinary Pathobiology, University of Missouri, Columbia, MO 65211, United States; Agric. Exp. Station Statisticians, University of Missouri, Columbia, MO 65211, United States; 201 Connaway Hall, University of Missouri, Columbia, MO 65211, United States	This report compares the performances of two popular genotypic methods used for tracking the sources of fecal pollution in water, ribotyping and repetitive extragenic palindromic-PCR (rep-PCR). The rep-PCR was more accurate, reproducible, and efficient in associating DNA fingerprints of fecal Escherichia coli with human and animal hosts of origin.	yes	establishment	none
Scott T.M., Parveen S., Portier K.M., Rose J.B., Tamplin M.L., Farrah S.R., Koo A., Lukasik J.	Geographical variation in ribotype profiles of Escherichia coli isolates from humans, swine, poultry, beef, and dairy cattle in Florida	2003	Applied and Environmental Microbiology	10.1128/AEM.69.2.1089-1092.2003	College of Marine Science, University of South Florida, St. Petersburg, FL, United States; Department of Statistics, University of Florida, Gainesville, FL, United States; Department of Microbiology, University of Florida, Gainesville, FL, United States; Biol. Consult. Serv./N. FL., Inc., 4641 NW 6th St., Gainesville, FL 32609, United States; Food Science and Technology Program, Department of Agr…	Waters impacted by fecal pollution can exact high risks to human health and can result in financial losses due to closures of water systems used for recreation and for harvesting seafood. Identifying the sources of fecal pollution in water is paramount in assessing the potential human health risks involved as well as in assessing necessary remedial action. Recently, various researchers have used …	yes	establishment	none
Ritter K.J., Carruthers E., Carson C.A., Ellender R.D., Harwood V.J., Kingsley K., Nakatsu C., Sadowsky M., Shear B., West B., Whitlock J.E., Wiggins B.A., Wilbur J.D.	Assessment of statistical methods used in library-based approaches to microbial source tracking	2003	Journal of Water and Health	10.2166/wh.2003.0022	Southern California Coastal Water Research Project, Westminster, CA 92863, United States; Department of Soil, Water and Climate, University of Minnesota, St Paul, MN 55108, United States; Department of Veterinary Pathobiology, University of Missouri, Columbia, MO 65211, United States; University of Southern Mississippi, Hattiesburg, MS 39406, United States; Department of Biology, University of So…	Several commonly used statistical methods for fingerprint identification in microbial source tracking (MST) were examined to assess the effectiveness of pattern-matching algorithms to correctly identify sources. Although numerous statistical methods have been employed for source identification, no widespread consensus exists as to which is most appropriate. A large-scale comparison of several MST…	yes	establishment	none
Griffith J.F., Weisberg S.B., McGee C.D.	Evaluation of microbial source tracking methods using mixed fecal sources in aqueous test samples	2003	Journal of Water and Health	10.2166/wh.2003.0017	Southern California Coastal Water Research Project, Westminster, CA 92683, United States; University of Southern California, Los Angeles, CA 90089, United States; Orange County Sanitation District, Fountain Valley, CA 92708, United States	Microbiological source tracking (MST) methods are increasingly being used to identify fecal contamination sources in surface waters, but these methods have been subjected to limited comparative testing. In this study, 22 researchers employing 12 different methods were provided sets of identically prepared blind water samples. Each sample contained one to three of five possible fecal sources (huma…	yes	establishment	none
Field K.G., Bernhard A.E., Brodeur T.J.	Molecular approaches to microbiological monitoring: Fecal source detection	2003	Environmental Monitoring and Assessment	10.1023/A:1021349629950	Department of Microbiology, Oregon State University, Corvalis, OR 97331, United States; Dept. of Civil/Environmental Engr., University of Washington, Seattle, WA 98195-2700, United States	Molecular methods are useful both to monitor natural communities of bacteria, and to track specific bacterial markers in complex environments. Length-heterogeneity polymerase chain reaction (LH-PCR) and terminal restriction fragment length polymorphism (T-RFLP) of 16S rDNAs discriminate among 16S rRNA genes based on length polymorphisms of their PCR products. With these methods, we developed an a…	yes	establishment	none
Hot D., Legeay O., Jacques J., Gantzer C., Caudrelier Y., Guyard K., Lange M., Andréoletti L.	Detection of somatic phages, infectious enteroviruses and enterovirus genomes as indicators of human enteric viral pollution in surface water	2003	Water Research	10.1016/S0043-1354(03)00439-1	Laboratoire de Virologie, Hôpital Robert Debré, Fac. de Médecine de Reims, Reims, France; Lab. Rech. et Développement, Institut Pasteur de Lille, Lille, France; Lab. Chim. Phys./Microbiologie l'E., Nancy, France; Laboratoire de Virologie, Service de Microbiologie, Hôpital Robert Debré, Ave. du Général Koenig, 51092 Reims, France	In the present study, we aimed to determine whether the concentrations of somatic coliphages, infectious enteroviruses or the detection of enterovirus genomes were associated with the detection of human pathogenic viruses in surface water. Four French rivers were sampled monthly or semimonthly for the quantitative detection of somatic coliphages, infectious enteroviruses and the qualitative RT-PC…	yes	establishment	none
Hartel P.G., Summer J.D., Segars W.I.	Deer diet affects ribotype diversity of Escherichia coli for bacterial source tracking	2003	Water Research	10.1016/S0043-1354(03)00170-2	Department of Crop and Soil Sciences, University of Georgia, 3111 Miller Plant Sciences Bld, Athens, GA 30602-7272, United States	Ribotyping is one of a number of genotypic methods for bacterial source tracking. This method requires a host origin database of one bacterial species be established in order to identify environmental isolates. Researchers establishing these databases have observed considerable ribotype diversity within a specific bacterial species. One source of this diversity may be diet. We determined the effe…	yes	establishment	none
Bernhard A.E., Goyard T., Simonich M.T., Field K.G.	Application of a rapid method for identifying fecal pollution sources in a multi-use estuary	2003	Water Research	10.1016/S0043-1354(02)00384-6	Department of Microbiology, Oregon State University, Corvallis, OR 97331-3804, United States; Department of Civil Engineering, University of Washington, Seattle, WA, United States; Le Fadoux, 69870 Claveisolles, France	We demonstrate the application of a new PCR assay to detect and differentiate human and ruminant sources of fecal pollution in natural water samples. We tested samples collected from Tillamook Bay, Oregon, which has a long history of fecal pollution levels that exceed acceptable standards. The most likely sources are from dairy operations and ineffective sewage treatment. Using a suite of three P…	yes	application	3 multi source MST	descr_stats_01	none		3 MST marker	prokaryotes	several hosts (several markers)	PCR	human and ruminant	none	n/a	n/a	n/a		none	n/a	n/a	n/a		none	none	none	none	none	none	none		seawater	n/a		none	n/a		none	n/a		none	n/a		none	n/a
Jenkins M.B., Hartel P.G., Olexa T.J., Stuedemann J.A.	Putative temporal variability of Escherichia coli ribotypes from yearling steers	2003	Journal of Environmental Quality	10.2134/jeq2003.3050	United States	Escherichia coli is a ubiquitous component of the intestinal microflora of warm-blooded animals, and is an indicator of fecal contamination of surface waters. Ribotype profiling of E. coli is one of several genotypic methods that has been developed to determine the host origin of fecal bacteria. Like most genotypic methods of source tracking, ribotyping requires a host origin database to identify…	yes	establishment	none
Khatib L.A., Tsai Y.L., Olson B.H.	A biomarker for the identification of swine fecal pollution in water, using the STII toxin gene from enterotoxigenic Escherichia coli	2003	Applied Microbiology and Biotechnology	10.1007/s00253-003-1373-9	Dept. Environ. Hlth. Sci. and Plcy., University of California at Irvine, 1368 Social Ecology II, Irvine, CA 92697, United States	This research developed a PCR method to identify swine fecal pollution in water, using a portion of the STII toxin gene from enterotoxigenic Escherichia coli as the target sequence. This method showed the gene to have a wide-spread geographical distribution and temporal stability; and the primers demonstrated high specificity, sensitivity, and reliability. A total of 110 DNA extracts from differe…	yes	establishment	none
Fogarty L.R., Haack S.K., Wolcott M.J., Whitman R.L.	Abundance and characteristics of the recreational water quality indicator bacteria Escherichia coli and enterococci in gull faeces	2003	Journal of Applied Microbiology	10.1046/j.1365-2672.2003.01910.x	US Geological Survey, Lansing, MI, United States; US Geological Survey, Madison, WI, United States; US Geological Survey, Porter, IN, United States; USGS-WRD, 6520 Mercantile Way, Lansing, MI 48911, United States	Aims: To evaluate the numbers and selected phenotypic and genotypic characteristics of the faecal indicator bacteria Escherichia coli and enterococci in gull faeces at representative Great Lakes swimming beaches in the United States. Methods and Results: E. coli and enterococci were enumerated in gull faeces by membrane filtration. E. coli genotypes (rep-PCR genomic profiles) and E. coli (Vitek® …	yes	establishment	none
Lu L., Hume M.E., Sternes K.L., Pillai S.D.	Genetic diversity of Escherichia coli isolates in irrigation water and associated sediments: Implications for source tracking	2004	Water Research	10.1016/j.watres.2004.06.020	Poultry Science Department, Food Safety/Environ. Microbiol. Prog, Texas A and M University, 418D Kleberg, College Station, TX 77843-2472, United States; USDA-ARS, Sern Plains Agric. Research Center, Food and Feed Safety Research Unit, College Station, TX 77845, United States; Department of Biology, Sul Ross State University, Alpine, TX 79832, United States	Identifying the sources of fecal contaminants in surface water bodies such as rivers and lakes is of significant importance for environmental quality, food safety and regulatory purposes. Current DNA library-based source tracking approaches rely on the comparison of the genetic relatedness among the fecal contaminants. The objective of this study was to determine the genetic relatedness of Escher…	yes	both	7 other applications	other	none		6 other	prokaryotes	n/a	other	PFGE	none	n/a	n/a	n/a		none	n/a	n/a	n/a		cbFIO	none	none	none	none	none	none	culture used as source for bacteria to test the method	freshwater	n/a		sediment_sand	n/a		none	n/a		none	n/a		none	n/a
Scott, TM; Caren, J; Nelson, GR; Jenkins, TA; Lukasik, J	Tracking sources of fecal pollution in a South Carolina watershed by ribotyping Escherichia coli: A case study	2004	ENVIRONMENTAL FORENSICS	10.1080/15275920490423999	N Florida Inc, Biol Consulting Serv, Gainesville, FL 32609 USA; Source Mol Corp, Miami, FL USA; LLC, Gen Engn & Environm, Charleston, SC USA; Michigan State Univ, Dept Crop & Soil Sci, E Lansing, MI 48824 USA	Fecal pollution of water systems can exact high risks to human health and can result in significant economic losses due to closures of beaches and shellfish harvesting areas. The ability to effectively track the sources of pollution within a watershed is imperative for proper risk assessment and remedial efforts to be evaluated and enacted. Several microbiological, genotypic, phenotypic, and chem…	yes	both	3 multi source MST	stats_advanced	none		4 MST other	prokaryotes	n/a	other	E. coli ribotyping	none	n/a	n/a	n/a		none	n/a	n/a	n/a		cbFIO	none	none	none	none	none	none		freshwater	n/a		faeces	n/a		none	n/a		none	n/a		none	n/a
Ram, JL; Ritchie, RP; Fang, JW; Gonzales, FS; Selegean, JP	Sequence-based source tracking of Escherichia coli based on genetic diversity of beta-glucuronidase	2004	JOURNAL OF ENVIRONMENTAL QUALITY	10.2134/jeq2004.1024	Wayne State Univ, Dept Physiol, Detroit, MI 48201 USA; Univ Kansas, Lawrence, KS 66045 USA; USA, Corps Engineers, Detroit, MI 48226 USA	High levels of fecal bacteria are a concern for recreational waters; however, the source of contamination is often unknown. This study investigated whether direct sequencing of a bacterial gene could be utilized for detecting genetic differences between bacterial strains for microbial source tracking. A 525-nucleotide segment of the gene for P-glucuronidase (uidA) was sequenced in 941 Escherichia…	yes	both	3 multi source MST	stats_advanced	none		4 MST other	prokaryotes	n/a	sequencing	uidA sequences of E. coli isolates	none	n/a	n/a	n/a		none	n/a	n/a	n/a		cbFIO	none	none	none	none	none	none		freshwater	n/a		faeces	n/a		sewage	n/a		none	n/a		none	n/a
Stoeckel D.M., Mathes M.V., Hyer K.E., Hagedorn C., Kator H., Lukasik J., O'Brien T.L., Fenger T.W., Samadpour M., Strickler K.M., Wiggins B.A.	Comparison of seven protocols to identify fecal contamination sources using Escherichia coli	2004	Environmental Science and Technology	10.1021/es0354519	U.S. Geological Survey, 6480 Doubletree Avenue, Columbus, OH 43229, United States; U.S. Geological Survey, 11 Dunbar Street, Charleston, WV 25301, United States; U.S. Geological Survey, 1730 East Parham Road, Richmond, VA 23228, United States; VA Polytech. Inst. and State Univ., Blacksburg, VA 24061, United States; College of William and Mary, Virginia Institute of Marine Science, 1208 Greate Roa…	Microbial source tracking (MST) uses various approaches to classify fecal-indicator microorganisms to source hosts. Reproducibility, accuracy, and robustness of seven phenotypic and genotypic MST protocols were evaluated by use of Escherichia coli from an eight-host library of known-source isolates and a separate, blinded challenge library. In reproducibility tests, measuring each protocol's abil…	yes	establishment	none
Chen H., Ponniah G., Salonen N., Blum P.	Culture-independent analysis of fecal enterobacteria in environmental samples by single-cell mRNA profiling	2004	Applied and Environmental Microbiology	10.1128/AEM.70.8.4432-4439.2004	Beadle Center for Genetics, University of Nebraska-Lincoln, Lincoln, NE, United States; E234 Beadle Center for Genetics, University of Nebraska, Lincoln, NE 68588-0666, United States	A culture-independent method called mRNA profiling has been developed for the analysis of fecal enterobacteria and their physiological status in environmental samples. This taxon-specific approach determines the single-cell content of selected gene transcripts whose abundance is either directly or inversely proportional to growth state. Fluorescence in situ hybridization using fluorochrome-labele…	yes	establishment	none
McLellan S.L.	Genetic diversity of Escherichia coli isolated from urban rivers and beach water	2004	Applied and Environmental Microbiology	10.1128/AEM.70.8.4658-4665.2004	University of Wisconsin, Milwaukee Gt. Lakes WATER Institute, Milwaukee, WI 53204, United States; 600 E. Greenfield Ave., Milwaukee, WI 53204, United States	Repetitive element anchored PCR was used to evaluate the genetic profiles of Escherichia coli isolated from surface water contaminated with urban stormwater, sanitary sewage, and gull feces to determine if strains found in environmental samples reflect the strain composition of E. coli obtained from host sources. Overall, there was less diversity in isolates collected from river and beach sites t…	yes	establishment	none
De Motes C.M., Clemente-Casares P., Hundesa A., Martín M., Girones R.	Detection of Bovine and Porcine Adenoviruses for Tracing the Source of Fecal Contamination	2004	Applied and Environmental Microbiology	10.1128/AEM.70.3.1448-1454.2004	Department of Microbiology, University of Barcelona, 08028 Barcelona, Spain; Dept. of Animal Health and Anatomy, Centre de Recerca en Sanitat Animal, Autonomous University of Barcelona, 08193 Bellaterra, Spain; Department of Microbiology, University of Barcelona, Av. Diagonal 645, 08028 Barcelona, Spain	In this study, a molecular procedure for the detection of adenoviruses of animal origin was developed to evaluate the level of excretion of these viruses by swine and cattle and to design a test to facilitate the tracing of specific sources of environmental viral contamination. Two sets of oligonucleotides were designed, one to detect porcine adenoviruses and the other to detect bovine and ovine …	yes	establishment	none
Simpson J.M., Santo Domingo J.W., Reasoner D.J.	Assessment of equine fecal contamination: The search for alternative bacterial source-tracking targets	2004	FEMS Microbiology Ecology	10.1016/S0168-6496(03)00250-2	U.S. Environmental Protection Agency, Office of Research and Development, Natl. Risk Mgmt. Research Laboratory, 26 W. Martin Luther King Dr., Cincinnati, OH 45268, United States	16S rDNA clone libraries were evaluated for detection of fecal source-identifying bacteria from a collapsed equine manure pile. Libraries were constructed using universal eubacterial primers and Bacteroides-Prevotella group-specific primers. Eubacterial sequences indicated that upstream and downstream water samples were predominantly β- and γ-Proteobacteria (35 and 19%, respectively), while the m…	yes	establishment	none
Blanch A.R., Belanche-Munõz L., Bonjoch X., Ebdon J., Gantzer C., Lucena F., Ottoson J., Kourtis C., Iversen A., Kuḧn I., Moce L., Muniesa M., Schwartzbrod J., Skraber S., Papageorgiou G., Taylor H.D., Wallis J., Jofre J.	Tracking the origin of faecal pollution in surface water: An ongoing project within the European Union research programme	2004	Journal of Water and Health	10.2166/wh.2004.0022	Department of Microbiology, University of Barcelona, Diagonal 645, 08028 Barcelona, Catalonia, Spain; Laboratoire de Virologie du Milieu Hydrique, Faculté de Pharmacie, Université de Nancy I, 5 rue Albert Lebrun, 54000 Nancy, France; Microbiology and Tumor Biology Center, Karolinska Institute, Box 280, S-171 77 Stockholm, Sweden; Environment and Public Health Research Unit, School of the Environm…	The objectives of this study are to generate knowledge about methods to track the sources of faecal pollution in surface waters, with the aim of having one or a few easy procedures applicable to different geographic areas in Europe. For this, a first field study using already proposed methods (genotypes of F-specific RNA bacteriophages, bacteriophages infecting Bacteroides fragilis, phenotypes of…	yes	establishment	none
Rousselon N., Delgenès J.-P., Godon J.-J.	A new real time PCR (TaqMan® PCR) system for detection of the16S rDNA gene associated with fecal bacteria	2004	Journal of Microbiological Methods	10.1016/j.mimet.2004.05.007	Lab. Biotechnologies l'Environnement, Inst. Natl. de la Rech. Agronomique, Avenue des Etangs, 11100, Narbonne, France	A recent PCR detection technique (TaqMan) based on a 3′-Minor Groove Binder (MGB) probe was applied to the detection of fecal-dominant bacteria to assess fecal contamination in environmental samples. Primers and probes used bacterial 16S ribosomal DNA (16S rDNA) as a gene marker and accurately defined with specificity a cluster of phylotypes within the Gram-positive low GC division. This cluster …	yes	establishment	none
Bower P.A., Scopel C.O., Jensen E.T., Depas M.M., McLellan S.L.	Detection of genetic markers of fecal indicator bacteria in Lake Michigan and determination of their relationship to Eschenchia coli densities using standard microbiological methods	2005	Applied and Environmental Microbiology	10.1128/AEM.71.12.8305-8313.2005	Great Lakes WATER Institute, University of Wisconsin-Milwaukee, Milwaukee, WI 53204, United States; 600 E. Greenfield Ave, Milwaukee, WI 53204, United States	Lake Michigan surface waters impacted by fecal pollution were assessed to determine the occurrence of genetic markers for Bacteroides and Escherichia coli. Initial experiments with sewage treatment plant influent demonstrated that total Bacteroides spp. could be detected by PCR in a 25- to 125-fold-higher dilution series than E. coli and human-specific Bacteroides spp., which were both found in s…	yes	both	2 single source MST	descr_stats_01	none		2 new genFIO	prokaryotes	general	PCR	total Bacteroides spp.	3 MST marker	prokaryotes	human	PCR	human-specific und total Bacteroidetes PCR	none	n/a	n/a	n/a		cbFIO	none	none	none	none	none	none		freshwater	recreational	an non-recreational	sewage	n/a		none	n/a		none	n/a		none	n/a
Fogarty L.R., Voytek M.A.	Comparison of Bacteroides-Prevotella 16S rRNA genetic markers for fecal samples from different animal species	2005	Applied and Environmental Microbiology	10.1128/AEM.71.10.5999-6007.2005	U.S. Geological Survey, Water Resources Discipline, National Research Program, Reston, VA 20192, United States; U.S. Geological Survey, Water Resources Discipline, National Research Program, 12201 Sunrise Valley Dr., Reston, VA 20192, United States	To effectively manage surface and ground waters it is necessary to improve our ability to detect and identify sources of fecal contamination. We evaluated the use of the anaerobic bacterial group Bacteroides-Prevotella as a potential fecal indicator. Terminal restriction length polymorphism (T-RFLP) of the 16S rRNA genes from this group was used to determine differences in populations and to iden…	yes	establishment	none
Lasalde C., Rodríguez R., Toranzos G.A.	Statistical analyses: Possible reasons for unreliability of source tracking efforts	2005	Applied and Environmental Microbiology	10.1128/AEM.71.8.4690-4695.2005	Environmental Microbiology Laboratory, University of Puerto Rico, Department of Biology, San Juan, Puerto Rico; Environmental Microbiology Laboratory, University of Puerto Rico, Department of Biology, P.O. Box 23360, San Juan, PR 00931-3360, Puerto Rico; Department of Soil, Water and Environmental Sciences, University of Arizona, Shantz Building 38, P.O. Box 210038, Tucson, AZ 85721-0038, United …	Analyses for the presence of indicator organisms provide information on the microbiological quality of water. Indicator organisms recommended by the United States Environmental Protection Agency for monitoring the microbiological quality of water include Escherichia coli, a thermotolerant coliform found in the feces of warm-blooded animals. These bacteria can also be isolated from environmental s…	yes	establishment	none
Jiménez-Clavero M.A., Escribano-Romero E., Mansilla C., Gómez N., Córdoba L., Roblas N., Ponz F., Ley V., Sáiz J.-C.	Survey of bovine enterovirus in biological and environmental samples by a highly sensitive real-time reverse transcription-PCR	2005	Applied and Environmental Microbiology	10.1128/AEM.71.7.3536-3543.2005	Departamento de Biotecnología, Instituto National de Investigación y Tecnología Agraria y Alimentaria (INIA), Ctra. A Coruña Km 7.5, 28040 Madrid, Spain; Environmental Virology, Departamento de Biotecnología, Instituto Nacional de Investigación y Tecnología Agraria y Alimentaria (INIA), Ctra. A Coruña Km 7.5, 28040 Madrid, Spain; Laboratorio Central de Veterinaria, Ctra. Algete Km 8, 28110 Algete…	Animal enteroviruses shed in the feces of infected animals are likely environmental contaminants and thus can be used as indicators of animal fecal pollution. Previous work has demonstrated that bovine enterovirus (BEV) present in bovine feces contaminates waters adjacent to cattle herds and that BEV-like sequences are also present in shellfish and in deer feces from the same geographical area. H…	yes	establishment	none
Dick L.K., Bernhard A.E., Brodeur T.J., Santo Domingo J.W., Simpson J.M., Walters S.P., Field K.G.	Host distributions of uncultivated fecal Bacteroidales bacteria reveal genetic markers for fecal source identification	2005	Applied and Environmental Microbiology	10.1128/AEM.71.6.3184-3191.2005	Department of Microbiology, Oregon State University, Corvallis, OR 97331, United States; U.S. Environmental Protection Agency, 26 West Martin Luther King Dr., Cincinnati, OH 45268, United States; Department of Microbiology, 220 Nash Hall, Oregon State University, Corvallis, OR 97331, United States	The purpose of this study was to examine host distribution patterns among fecal bacteria in the order Bacteroidales, with the goal of using endemic sequences as markers for fecal source identification in aquatic environments. We analyzed Bacteroidales 16S rRNA gene sequences from the feces of eight hosts: human, bovine, pig, horse, dog, cat, gull, and elk. Recovered sequences did not match databa…	yes	establishment	none
Anderson K.L., Whitlock J.E., Harwood V.J.	Persistence and differential survival of fecal indicator bacteria in subtropical waters and sediments	2005	Applied and Environmental Microbiology	10.1128/AEM.71.6.3041-3048.2005	Department of Biology, University of South Florida, Tampa, FL 33620, United States; Division of Math and Science, Hillsborough Community College, Tampa, FL, United States; Department of Biology, SCA 110, University of South Florida, 4202 E. Fowler Ave., Tampa, FL 33620, United States	Fecal coliforms and enterococci are indicator organisms used worldwide to monitor water quality. These bacteria are used in microbial source tracking (MST) studies, which attempt to assess the contribution of various host species to fecal pollution in water. Ideally, all strains of a given indicator organism (IO) would experience equal persistence (maintenance of culturable populations) in water;…	yes	establishment	none
Dick L.K., Simonich M.T., Field K.G.	Microplate subtractive hybridization to enrich for Bacteroidales genetic markers for fecal source identification	2005	Applied and Environmental Microbiology	10.1128/AEM.71.6.3179-3183.2005	Department of Microbiology, Oregon State University, Corvallis, OR 97331, United States; Department of Microbiology, Oregon State University, 220 Nash Hall, Corvallis, OR 97331, United States	The ability to identify sources of fecal pollution plays a key role in the analysis of human health risk and the implementation of water resource management strategies. One approach to this problem involves the identification of bacterial lineages or gene sequences that are found exclusively in a particular host species or group. We used subtractive hybridization to enrich for target host-specifi…	yes	establishment	none
Long S.C., El-Khoury S.S., Oudejans S.J.G., Sobsey M.D., Vinjé J.	Assessment of sources and diversity of male-specific coliphages for source tracking	2005	Environmental Engineering Science	10.1089/ees.2005.22.367	Civil and Environmental Engineering, University of Massachusetts, Amherst, MA 01003, United States; Carollo Engineers, Kansas City, MO 64131, United States; Environ. Science and Engineering, McGavran-Greenberg Hall, University of North Carolina, Chapel Hill, NC 27599, United States; Civil and Environmental Engineering, University of Massachusetts, 224 Martson Hall, Amherst, MA 01003-5205, United …	Watershed managers and utilities responsible for source water protection are looking for ways to minimize risk from both human and nonhuman pathogen reservoirs. The ability to accurately identify microbial input source(s) would allow water managers to develop and apply effective, cost-efficient corrective measures. In this study, the potential role of F-specific coliphages with a special focus on…	yes	establishment	none
Fong T.-T., Griffin D.W., Lipp E.K.	Molecular assays for targeting human and bovine enteric viruses in coastal waters and their application for library-independent source tracking	2005	Applied and Environmental Microbiology	10.1128/AEM.71.4.2070-2078.2005	Dept. of Environ. Health Science, University of Georgia, Athens, GA, United States; FL Intgd. Sci. Ctr. Coast. W., United States Geological Survey, St. Petersburg, FL, United States; 206 Environ. Health Science Building, Dept. of Environ. Health Science, University of Georgia, Athens, GA 30602, United States; Department of Crop and Soil Science, Michigan State University, East Lansing, MI 48824, …	Rapid population growth and urban development along waterways and coastal areas have led to decreasing water quality. To examine the effects of upstream anthropogenic activities on microbiological water quality, methods for source-specific testing are required. In this study, molecular assays targeting human enteroviruses (HEV), bovine enteroviruses (BEV), and human adenoviruses (HAdV) were devel…	yes	establishment	none
Jenkins T.M., Scott T.M., Morgan M.R., Rose J.B.	Occurrence of alternative fecal indicators and enteric viruses in Michigan rivers	2005	Journal of Great Lakes Research	10.1016/S0380-1330(05)70235-5	Department of Crop and Soil Sciences, Michigan State University, East Lansing, MI 48824, United States; Department of Fisheries and Wildlife, Michigan State University, East Lansing, MI 48824, United States	Fecal contamination has been a leading problem associated with the impairment of surface waters in the State of Michigan. However, the source of the contamination and the possible presence of pathogens has not been adequately addressed. In this preliminary study, nine major rivers located in the Lower Peninsula of Michigan were investigated for the presence of fecal coliforms, Escherichia coli, e…	yes	application	2 single source MST	descr_stats_01	none		3 MST marker	prokaryotes	human	PCR	enterococcal surface protein (esp)	none	n/a	n/a	n/a		none	n/a	n/a	n/a		cbFIO	cbFIO	pathogen	none	none	none	none	viral: enteric virus - so not really pathogen	freshwater	n/a		none	n/a		none	n/a		none	n/a		none	n/a
Haugland R.A., Siefring S.C., Wymer L.J., Brenner K.P., Dufour A.P.	Comparison of Enterococcus measurements in freshwater at two recreational beaches by quantitative polymerase chain reaction and membrane filter culture analysis	2005	Water Research	10.1016/j.watres.2004.11.011	US Environmental Protection Agency, Natl. Exposure Research Laboratory, 26 W. Martin Luther King Dr., Cincinnati, OH 45268-1314, United States	Cell densities of the fecal pollution indicator genus, Enterococcus, were determined by a rapid (3 h or less) quantitative polymerase chain reaction (QPCR) analysis method in 100 ml water samples collected from recreational beaches on Lake Michigan and Lake Erie during the summer of 2003. Measurements by this method were compared with counts of Enterococcus colony-forming units (CFU) determined b…	yes	establishment	none
Martellini A., Payment P., Villemur R.	Use of eukaryotic mitochondrial DNA to differentiate human, bovine, porcine and ovine sources in fecally contaminated surface water	2005	Water Research	10.1016/j.watres.2004.11.012	INRS-Institut Armand-Frappier, 531 Boulevard des Prairies, Laval, Que. H7 V 1B7, Canada	A molecular method based on the detection of mitochondrial DNA from various animal species was developed to track the origin of surface water pollutions, and to differentiate human and animal sources. Mitochondrial DNA sequences were used to design PCR primers specific for human, bovine, ovine and porcine DNA using single, multiplex and nested PCR protocols. The primers were tested with DNA extra…	yes	establishment	none
Moore D.F., Harwood V.J., Ferguson D.M., Lukasik J., Hannah P., Getrich M., Brownell M.	Evaluation of antibiotic resistance analysis and ribotyping for identification of faecal pollution sources in an urban watershed	2005	Journal of Applied Microbiology	10.1111/j.1365-2672.2005.02612.x	Orange County Public Health Laboratory, Santa Ana, CA, United States; Department of Biology, University of South Florida, Tampa, FL, United States; Biological Consulting Service of North Florida Inc., Gainesville, FL, United States; Department of Biology, University of South Florida, 4202 E. Fowler Avenue, Tampa, FL 33620, United States	Aims: The accuracy of ribotyping and antibiotic resistance analysis (ARA) for prediction of sources of faecal bacterial pollution in an urban southern California watershed was determined using blinded proficiency samples. Methods and Results: Antibiotic resistance patterns and HindIII ribotypes of Escherichia coli (n = 997), and antibiotic resistance patterns of Enterococcus spp. (n = 3657) were …	yes	establishment	none
Power M.L., Littlefield-Wyer J., Gordon D.M., Veal D.A., Slade M.B.	Phenotypic and genotypic characterization of encapsulated Escherichia coli isolated from blooms in two Australian lakes	2005	Environmental Microbiology	10.1111/j.1462-2920.2005.00729.x	Department of Biological Sciences, Macquarie University, Sydney, NSW 2109, Australia; School of Botany and Zoology, Australian National University, Canberra, ACT 0200, Australia; Faculty of Veterinary Science, University of Sydney, McMaster Building B14, Sydney, NSW 2006, Australia	Escherichia coli has long been used as an indicator organism for water quality assessment. Recently there has been an accumulation of evidence that suggests some strains of this organism are able to proliferate in the environment, a characteristic that would detract from its utility as an indicator of faecal pollution. Phenotypic and genotypic characterization of E. coli isolated from blooms in t…	yes	establishment	none
Lleo M.M., Bonato B., Tafi M.C., Signoretto C., Pruzzo C., Canepari P.	Molecular vs culture methods for the detection of bacterial faecal indicators in groundwater for human use	2005	Letters in Applied Microbiology	10.1111/j.1472-765X.2005.01666.x	Dipartimento di Patologia, Sezione di Microbiologia, Università di Verona, Verona, Italy; Ist. di Microbiol. e Sci. Biomediche, Universita Politecnica delle Marche, Ancona, Italy; Dipartimento di Patologia, Sezione di Microbiologia, Università di Verona, Strada Le Grazie 8, 37134 Verona, Italy	Aims: The current standard culture methods are unable to detect nongrowing bacteria and, thus, might not be sufficient for precise monitoring of the microbiological quality of waters. The use of a molecular method such as PCR could be a valid alternative to detect bacterial faecal contamination indicators such as Escherichia coli and Enterococcus faecalis and reveal the presence of culturable and…	yes	establishment	none
Lee D.-G., Lee J.-H., Kim S.-J.	Diversity and dynamics of bacterial species in a biofilm at the end of the Seoul water distribution system	2005	World Journal of Microbiology and Biotechnology	10.1007/s11274-004-2890-0	Dept. of Biosci. and Biotechnology, College of Engineering, Silla University, Kwaebop-dong 1-1, Sasang-Gu Busan 617-736, South Korea; School of Biological Sciences, College of Natural Sciences, Seoul National University, Seoul 151-742, South Korea	To investigate changes in the bacterial species and hygienic safety of the biofilm at the end of the drinking water distribution system in Seoul (Korea), denaturing gradient gel electrophoresis (DGGE) and DNA sequencing were used to analyse the bacterial population in the biofilm of a semi-pilot galvanized iron pipe model. The presence of sequences from aerobic Sphingomonas sp., anaerobic Rhodoba…	yes	application	1 pollution detection	other	none		5 community	prokaryotes	n/a	other		none	n/a	n/a	n/a		none	n/a	n/a	n/a		other	none	none	none	none	none	none	culture-dependent fatty acid methyl ester (FAME) analysis	biofilm	n/a	drinking water pipe biofilm	none	n/a		none	n/a		none	n/a		none	n/a
Seurinck S., Defoirdt T., Verstraete W., Siciliano S.D.	Detection and quantification of the human-specific HF183 Bacteroides 16S rRNA genetic marker with real-time PCR for assessment of human faecal pollution in freshwater	2005	Environmental Microbiology	10.1111/j.1462-2920.2004.00702.x	Lab. of Microbial Ecol. and Technol., Ghent University, Coupure Links 653, B-9000 Ghent, Belgium; Department of Soil Science, University of Saskatchewan, 51 Campus Drive, Saskatoon, Sask. S7N 5A8, Canada	The human-specific HF183 Bacteriodes 16S rRNA genetic marker can be used to detect human faecal pollution in water environments. However, there is currently no method to quantify the prevalence of this marker in environmental samples. We developed a real-time polymerase chain reaction (PCR) assay using SYBR Green I detection to quantify this marker in faecal and environmental samples. To decrease…	yes	establishment	none
Hundesa A., Maluquer De Motes C., Bofill-Mas S., Albinana-Gimenez N., Girones R.	Identification of human and animal adenoviruses and polyomaviruses for determination of sources of fecal contamination in the environment	2006	Applied and Environmental Microbiology	10.1128/AEM.01090-06	Department of Microbiology, Faculty of Biology, University of Barcelona, Av. Diagonal 645, Barcelona 08028, Spain	The Adenoviridae and Polyomaviridae families comprise a wide diversity of viruses which may be excreted for long periods in feces or urine. In this study, a preliminary analysis of the prevalence in the environment and the potential usefulness as source-tracking tools of human and animal adenoviruses and polyomaviruses has been developed. Molecular assays based on PCR specifically targeting human…	yes	establishment	none
McQuaig S.M., Scott T.M., Harwood V.J., Farrah S.R., Lukasik J.O.	Detection of human-derived fecal pollution in environmental waters by use of a PCR-based human polyomavirus assay	2006	Applied and Environmental Microbiology	10.1128/AEM.01317-06	Department of Microbiology and Cell Science, University of Florida, Gainesville, FL 33611, United States; Biological Consulting Services of North Florida, Gainesville, FL 32609, United States; Department of Biology, University of South Florida, Tampa, FL 33620, United States; Department of Biology, SCA 110, University of South Florida, 4202 E. Fowler Ave., Tampa, FL 33620, United States	Regulatory agencies mandate the use of fecal coliforms, Escherichia coli or Enterococcus spp., as microbial indicators of recreational water quality. These indicators of fecal pollution do not identify the specific sources of pollution and at times underestimate health risks associated with recreational water use. This study proposes the use of human polyomaviruses (HPyVs), which are widespread a…	yes	establishment	none
Albinana-Gimenez N., Clemente-Casares P., Bofill-Mas S., Hundesa A., Ribas F., Girones R.	Distribution of human polyomaviruses, adenoviruses, and hepatitis E virus in the environment and in a drinking-water treatment plant	2006	Environmental Science and Technology	10.1021/es060343i	Department of Microbiology, Faculty of Biology, University of Barcelona, Av. Diagonal 645, 08028 Barcelona, Spain; Aigües de Barcelona, Torre Agbar. Av. Diagonal 211, 08018 Barcelona, Spain	Large numbers of viruses are excreted in human feces and urine, which even at low concentrations may cause illness when ingested. Some of these viruses have not been traditionally monitored in terms of waterborne diseases and are considered emergent viruses, such as hepatitis E virus (HEV) and JC and BK polyomavirus (JCPyV and BKPyV). The high prevalence of human adenoviruses (HAdV) and polyomavi…	yes	both	4 treatment and transport	descr_stats_quant	none		3 MST marker	viruses	human	PCR	JC and BK polyomavirus (JCPyV and BKPyV), human adenoviruses (HAdV)	none	n/a	n/a	n/a		n/a	n/a	n/a	n/a		pathogen	none	none	none	none	none	none	hepatitis E virus	sewage	n/a	plus river water	domestic	drinking	chlorination, flocculation, ozonation, and granulate active carbon (GAC) filtration	none	n/a		none	n/a		none	n/a
Anderson M.A., Whitlock J.E., Harwood V.J.	Diversity and distribution of Escherichia coli genotypes and antibiotic resistance phenotypes in feces of humans, cattle, and horses	2006	Applied and Environmental Microbiology	10.1128/AEM.01029-06	Department of Biology, SCA 110, University of South Florida, 4202 E. Fowler Avenue, Tampa, FL, United States; Department of Biology, SCA 110, University of South Florida, 4202 E. Fowler Ave., Tampa, FL 33620, United States; Center of Marine Biotechnology, 701 E. Pratt St., Baltimore, MD, United States; Hillsborough Community College, Tampa, FL, United States	Escherichia coli is the most completely characterized prokaryotic model organism and one of the dominant indicator organisms for food and water quality testing, yet comparatively little is known about the structure of E. coli populations in their various hosts. The diversities of E. coli populations isolated from the feces of three host species (human, cow, and horse) were compared by two subtypi…	yes	establishment	none
Betancourt W.Q., Fujioka R.S.	Bacteroides spp. as reliable marker of sewage contamination in Hawaii's environmental waters using molecular techniques	2006	Water Science and Technology	10.2166/wst.2006.455	Water Resources Research Center, University of Hawaii, Honolulu, HI 96822, United States	Standard PCR (SPCR) and quantitative PCR (QPCR) assays using primers for general and for human-specific Bacteroides 16S rRNA markers were selected as the molecular tests to assess sewage contamination in recreational waters of Hawaii and these same water samples were assayed for culturable concentrations of selected faecal microbial indicators. The results of this study showed that the general pr…	yes	both	2 single source MST	descr_stats_quant	descr_stats_01		3 MST marker	prokaryotes	human	qPCR	and also PCR	2 new genFIO	prokaryotes	general	qPCR	general primer for Bacteroides	none	n/a	n/a	n/a		cbFIO	none	none	none	none	none	none		seawater	recreational	it only says recreational waters Hawaii	none	n/a		none	n/a		none	n/a		none	n/a
Verani M., Casini B., Battistini R., Pizzi F., Rovini E., Carducci A.	One-year monthly monitoring of Torque teno virus (TTV) in river water in Italy	2006	Water Science and Technology	10.2166/wst.2006.468	Dept. of Experimental Pathology, Medical Biotecnologies, Infectivology and Epidemiology, University of Pisa, via S Zeno 35, 56127 Pisa, Italy	Torque teno virus (TTV) is prevalent worldwide in general populations but at present is not related with any, specific pathology. Its presence in faeces and its remarkable environmental stability suggest the possibility of using it as an indicator of faecal contamination in the environment. To evaluate the waterborne spread of TTV and its possible relationship with human pathogen enteric viruses,…	yes	both	2 single source MST	descr_stats_01	none	0	3 MST marker	viruses	human	PCR	Torque teno virus (TTV) assayed with bimolecular tests (PCR, RT-PCR)	none	n/a	n/a	n/a		none	n/a	n/a	n/a		pathogen	none	none	none	none	none	none		freshwater	n/a		none	n/a		none	n/a		none	n/a		none	n/a
Horáková K., Mlejnková H., Mlejnek P.	Direct detection of bacterial faecal indicators in water samples using PCR	2006	Water Science and Technology	10.2166/wst.2006.459	Department of Microbiology, Faculty of Science, Masaryk University, Brno, Czech Republic; T.G. Masaryk Water Research Institute, Brno, Czech Republic; Department of Biology, Faculty of Medicine, Palacky University, Olomouc, Czech Republic	The presence of enteric pathogens in water resources represents a serious risk for public health. Therefore, their precise detection, and especially detection of E. coli, which is obviously regarded as the main indicator of faecal contamination of water, is an essential step in ensuring bacterial safety of water. Numerous PCR protocols for detection of E coli have been published to date. They are…	yes	establishment	none
Shanks O.C., Nietch C., Simonich M., Younger M., Reynolds D., Field K.G.	Basin-wide analysis of the dynamics of fecal contamination and fecal source identification in Tillamook Bay, Oregon	2006	Applied and Environmental Microbiology	10.1128/AEM.03059-05	National Risk Management Research Laboratory, U.S. Environmental Protection Agency Office of Research and Development, Cincinnati, OH, United States; Department of Microbiology, Oregon State University, Corvallis, OR 97331, United States; Tillamook County Performance Partnership, Garibaldi, OR 97118, United States	The objectives of this study were to elucidate spatial and temporal dynamics in source-specific Bacteroidales 16S rRNA genetic marker data across a watershed; to compare these dynamics to fecal indicator counts, general measurements of water quality, and climatic forces; and to identify geographic areas of intense exposure to specific sources of contamination. Samples were collected during a 2-ye…	yes	application	3 multi source MST	descr_stats_01	stats_simple		3 MST marker	prokaryotes	several hosts (several markers)	PCR	general, ruminant-source-specific, and human-source-specific	none	n/a	n/a	n/a		none	n/a	n/a	n/a		cbFIO	physicochem_nutrients	meteorology	none	none	none	none		freshwater	n/a		none	n/a		none	n/a		none	n/a		none	n/a
Reischer G.H., Kasper D.C., Steinborn R., Mach R.L., Farnleitner A.H.	Quantitative PCR method for sensitive detection of ruminant fecal pollution in freshwater and evaluation of this method in alpine karstic regions	2006	Applied and Environmental Microbiology	10.1128/AEM.00364-06	Institute for Chemical Engineering, Gene Technology Group, Vienna University of Technology, Getreidemarkt 9/166, A-1060 Vienna, Austria; Institute of Animal Breeding and Genetics, Department for Animal Breeding and Reproduction, University of Veterinary Medicine, Veterinaerplatz 1, A-1210 Vienna, Austria; Institute for Chemical Engineering, Gene Technology Group, Vienna University of Technology, …	A quantitative TaqMan minor-groove binder real-time PCR assay was developed for the sensitive detection of a ruminant-specific genetic marker in fecal members of the phylum Bacteroidetes. The qualitative and quantitative detection limits determined were 6 and 20 marker copies per PCR, respectively. Tested ruminant feces contained an average of 4.1 × 109 marker equivalents per g, allowing the dete…	yes	establishment	none
Seurinck S., Verdievel M., Verstraete W., Siciliano S.D.	Identification of human fecal pollution sources in a coastal area: A case study at Oostende (Belgium)	2006	Journal of Water and Health	10.2166/wh.2006.069	Laboratory of Microbial Ecology and Technology (Labmet), Ghent University, Coupure Links 653, B-9000 Ghent, Belgium; Ghent University, Faculty of Agricultural and Applied Biological Sciences, Laboratory of Microbial Ecology and Technology (LabMet), Coupure Links 653, B-9000 Ghent, Belgium; Flemish Environment Agency, A. Van De Maelestraat 96, B-9320 Erembodegem, Belgium; Department of Soil Scienc…	From April to June 2001, a monitoring study at Oostende (Belgium) was conducted to obtain an insight into fecal pollution impairing water quality at this coastal area. Eight sampling sites were selected based on the historically low water quality at these sites compared to the remainder of the area. Indicator organisms such as fecal coliforms, Escherichia coli and fecal streptococci were monitore…	yes	application	2 single source MST	descr_stats_quant	none		3 MST marker	prokaryotes	human	qPCR	HF183	none	n/a	n/a	n/a		none	n/a	n/a	n/a		cbFIO	meteorology	none	none	none	none	none		seawater	n/a		none	n/a		none	n/a		none	n/a		none	n/a
Layton A., McKay L., Williams D., Garrett V., Gentry R., Sayler G.	Development of Bacteroides 16S rRNA gene taqman-based real-time PCR assays for estimation of total, human, and bovine fecal pollution in water	2006	Applied and Environmental Microbiology	10.1128/AEM.01036-05	Center for Environmental Biotechnology, University of Tennessee, Knoxville, TN 37996, United States; Department of Microbiology, University of Tennessee, Knoxville, TN 37996, United States; Department of Earth and Planetary Sciences, University of Tennessee, Knoxville, TN 37996, United States; Department of Civil and Environmental Engineering, University of Tennessee, Knoxville, TN 37996, United …	Bacteroides species are promising indicators for differentiating livestock and human fecal contamination in water because of their high concentration in feces and potential host specificity. In this study, a real-time PCR assay was designed to target Bacteroides species (AllBac) present in human, cattle, and equine feces. Direct PCR amplification (without DNA extraction) using the AllBac assay wa…	yes	establishment	none
Hamilton M.J., Yan T., Sadowsky M.J.	Development of goose- and duck-specific DNA markers to determine sources of Escherichia coli in waterways	2006	Applied and Environmental Microbiology	10.1128/AEM.02764-05	Department of Microbiology, University of Minnesota, St. Paul, MN 55108, United States; BioTechnology Institute, University of Minnesota, St. Paul, MN 55108, United States; Department of Soil, Water, and Climate, University of Minnesota, St. Paul, MN 55108, United States; Department of Soil, Water, and Climate, University of Minnesota, 439 Borlaug Hall, 1991 Upper Buford Circle, St. Paul, MN 5510…	The contamination of waterways with fecal material is a persistent threat to public health. Identification of the sources of fecal contamination is a vital component for abatement strategies and for determination of total maximum daily loads. While phenotypic and genotypic techniques have been used to determine potential sources of fecal bacteria in surface waters, most methods require constructi…	yes	establishment	none
Shanks O.C., Santo Domingo J.W., Lamendella R., Kelty C.A., Graham J.E.	Competitive metagenomic DNA hybridization identifies host-specific microbial genetic markers in cow fecal samples	2006	Applied and Environmental Microbiology	10.1128/AEM.00023-06	U.S. Environmental Protection Agency, Office of Research and Development, National Risk Management Research Laboratory, Cincinnati, OH 45268, United States; Department of Microbiology and Immunology, University of Louisville, Louisville, KY 40202, United States; Department of Biology, University of Louisville, Louisville, KY 40202, United States; U.S. Environmental Protection Agency, Office of Re…	Several PCR methods have recently been developed to identify fecal contamination in surface waters. In all cases, researchers have relied on one gene or one microorganism for selection of host-specific markers. Here we describe the application of a genome fragment enrichment (GFE) method to identify host-specific genetic markers from fecal microbial community DNA. As a proof of concept, bovine fe…	yes	establishment	none
Soule M., Kuhn E., Loge F., Gay J., Call D.R.	Using DNA microarrays to identify library-independent markers for bacterial source tracking	2006	Applied and Environmental Microbiology	10.1128/AEM.72.3.1843-1851.2006	Department of Microbiology and Pathology, Washington State University, Pullman, WA, United States; Department of Civil and Environmental Engineering, University of California at Davis, Davis, CA, United States; Department of Veterinary Clinical Sciences, Washington State University, Pullman, WA, United States; Department of Microbiology and Pathology, Washington State University, 402 Bustad Hall,…	Bacterial source tracking is used to apportion fecal pollution among putative sources. Within this context, library-independent markers are genetic or phenotypic traits that can be used to identify the host origin without a need for library-dependent classification functions. The objective of this project was to use mixed-genome Enterococcus microarrays to identify library-independent markers. Se…	yes	establishment	none
Stewart J.R., Vinjé J., Oudejans S.J.G., Scott G.I., Sobsey M.D.	Sequence variation among group III F-specific RNA coliphages from water samples and swine lagoons	2006	Applied and Environmental Microbiology	10.1128/AEM.72.2.1226-1230.2006	National Oceanic and Atmospheric Administration, Charleston, SC, United States; University of North Carolina, School of Public Health, Chapel Hill, NC, United States; National Oceanic and Atmospheric Administration, 219 Ft. Johnson Rd., Charleston, SC 29412, United States	Typing of F-specific RNA (FRNA) coliphages has been proposed as a useful method for distinguishing human from animal fecal contamination in environmental samples. Group II and III FRNA coliphages are generally associated with human wastes, but several exceptions have been noted. In the present study, we have genotyped and partially sequenced group III FRNA coliphage field isolates from swine lago…	yes	establishment	none
Noble R.T., Griffith J.F., Blackwood A.D., Fuhrman J.A., Gregory J.B., Hernandez X., Liang X., Bera A.A., Schiff K.	Multitiered approach using quantitative PCR to track sources of fecal pollution affecting Santa Monica Bay, California	2006	Applied and Environmental Microbiology	10.1128/AEM.72.2.1604-1612.2006	University of North Carolina-Chapel Hill, Chapel Hill, NC, United States; Southern California Coastal Water Research Project, Westminster, CA, United States; University of Southern California, Los Angeles, CA, United States; Santa Monica Baykeeper, Santa Monica, CA, United States; UNC Chapel Hill Institute of Marine Sciences, 3431 Arendell St., Morehead City, NC 28557, United States	The ubiquity of fecal indicator bacteria such as Escherichia coli and Enterococcus spp. in urban environments makes tracking of fecal contamination extremely challenging. A multitiered approach was used to assess sources of fecal pollution in Ballona Creek, an urban watershed that drains to the Santa Monica Bay (SMB) near Los Angeles, Calif. A mass-based design at six main-stem sites and four maj…	yes	application	2 single source MST	descr_stats_quant	other		1 trad. genFIO	prokaryotes	general	qPCR	Ent	3 MST marker	prokaryotes	human	qPCR	human-specific Bacteroides sp. marker	3 MST marker	viruses	human	qPCR	enterovirus	cbFIO	pathogen	none	none	none	none	none	specific types of enterovirus genomes found via sequence analysis	freshwater	n/a	discharging to Santa Monica Bay, recreational area	none	n/a		none	n/a		none	n/a		none	n/a
Foong Yee S.Y., Ngeow Y.F., Gan T.F., Ong J.T., Gan T.H., Yong S.M.	Male-specific RNA coliphages detected by plaque assay and RT-PCR in tropical river waters and animal fecal matter	2006	International Journal of Environmental Health Research	10.1080/09603120500398506	School of Arts and Sciences, Monash University Malaysia, 2 Jalan Kolej, Bandar Sunway, Petaling Jaya, Selangor, Malaysia; Department of Medical Microbiology, University of Malaya, Lembah Pantai, Jalan Universiti, Kuala Lumpur, Malaysia; School of Arts and Sciences, Monash University Malaysia, 2, Jalan Kolej, Bandar Sunway, Petaling Jaya 46150, Selangor, Malaysia	Male-specific RNA coliphages (FRNA) have been recommended as indicators of fecal contamination and of the virological quality of water. In this study, 16 river water and 183 animal fecal samples were examined for the presence of FRNA coliphages by a plaque assay using Salmonella typhimurium WG49 and WG25 to differentiate between male-specific and somatic phages, a RNase spot test to differentiate…	yes	establishment	none
Dryden S.K., Ramaswami B., Yuan Z., Giammar D.E., Angenent L.T.	A rapid reverse transcription-PCR assay for F+ RNA coliphages to trace fecal pollution in Table Rock Lake on the Arkansas-Missouri border	2006	Water Research	10.1016/j.watres.2006.09.003	Department of Energy, Environmental and Chemical Engineering, Washington University in St. Louis, St. Louis, MO 63130, United States	Source determination of fecal contamination is imperative to efficiently reduce the fecal material load to environmental waters. This study developed primer pairs targeting three F+ RNA bacteriophages and a simple filtration sampling method to enumerate and identify coliphages in environmental waters. Water samples were collected seasonally for one year from the watershed of Table Rock Lake on th…	yes	both	1 pollution detection	descr_stats_01	none		1 trad. genFIO	viruses	general	PCR	three F+ RNA bacteriophage	none	n/a	n/a	n/a		none	n/a	n/a	n/a		cbFIO	none	none	none	none	none	none		freshwater	n/a		none	n/a		none	n/a		none	n/a		none	n/a
Ishii S., Ksoll W.B., Hicks R.E., Sadowsky M.J.	Presence and growth of naturalized Escherichia coli in temperate soils from lake superior watersheds	2006	Applied and Environmental Microbiology	10.1128/AEM.72.1.612-621.2006	Department of Soil, Water and Climate, University of Minnesota, St. Paul, MN, United States; BioTechnology Institute, University of Minnesota, St. Paul, MN, United States; Department of Biology, University of Minnesota-Duluth, Duluth, MN, United States; University of Minnesota, Department of Soil, Water, and Climate, 439 Borlaug Hall, 1991 Upper Buford Circle, St. Paul, MN, United States	The presence of Escherichia coli in water is used as an indicator of fecal contamination, but recent reports indicate that soil populations can also be detected in tropical, subtropical, and some temperate environments. In this study, we report that viable E. coli populations were repeatedly isolated from northern temperate soils in three Lake Superior watersheds from October 2003 to October 2004…	yes	establishment	none
Ivanetich K.M., Hsu P.-h., Wunderlich K.M., Messenger E., Walkup IV W.G., Scott T.M., Lukasik J., Davis J.	Microbial source tracking by DNA sequence analysis of the Escherichia coli malate dehydrogenase gene	2006	Journal of Microbiological Methods	10.1016/j.mimet.2006.04.026	University of California San Francisco, Biomolecular Resource Center, Department of Pharmaceutical Chemistry, 90 Medical Center Way, San Francisco, CA 94143-0541, United States; Graduate Department of Biochemistry and Molecular Biophysics, California Institute of Technology, Pasadena, CA, United States; Biological Consulting Services, North Florida, Inc., 4641 NW 6th Street, Suite A, Gainesville,…	Criteria for sub-typing of microbial organisms by DNA sequencing proposed by Olive and Bean were applied to several genes in Escherichia coli to identify targets for the development of microbial source tracking assays. Based on the aforementioned criteria, the icd (isocitrate dehydrogenase), and putP (proline permease) genes were excluded as potential targets due to their high rates of horizontal…	yes	establishment	none
Meays C.L., Broersma K., Nordin R., Mazumder A., Samadpour M.	Diurnal variability in concentrations and sources of Escherichia coli in three streams	2006	Canadian Journal of Microbiology	10.1139/W06-066	Water and Watershed Research Program, Department of Biology, University of Victoria, P.O. Box 3020, Victoria, BC V8N 3N5, Canada; Agriculture and Agri-Food Canada, 3015 Ord Road, Kamloops, BC V2B 8A9, Canada; Institute for Environmental Health Inc., Lake Forest Park, 15300 Bothell Way NE, Seattle, WA 98155, United States	Microbial contamination is a major concern for drinking water worldwide. Many monitoring protocols that use one or very few samples are inadequate and introduce a very large margin of error. An intensive sampling program needs to be conducted to characterize the Escherichia coli concentrations of a source water stream prior to establishing a monitoring program so that the sample frequency can be …	yes	application	3 multi source MST	stats_simple	other	ribotyping	4 MST other	prokaryotes	n/a	other	ribotyping	none	n/a	n/a	n/a		none	n/a	n/a	n/a		cbFIO	none	none	none	none	none	none		freshwater	drinking		none	n/a		none	n/a		none	n/a		none	n/a
Meleg E., Jakab F., Kocsis B., Bányai K., Melegh B., Szucs G.	Human astroviruses in raw sewage samples in Hungary	2006	Journal of Applied Microbiology	10.1111/j.1365-2672.2006.02997.x	Regional Laboratory of Virology, Baranya County Institute of State Public Health Service, Pécs, Hungary; Department of Medical Microbiology and Immunology, Faculty of Medicine, University of Pécs, Pécs, Hungary; Department of Medical Genetics and Child Development, Faculty of Medicine, University of Pécs, Pécs, Hungary; Regional Laboratory of Virology, Baranya, County Institute of State Public He…	Aims: Routine procedures for monitoring viruses in water samples have not been drawn up for the water-microbiology screening panel. Enteric viruses, including astroviruses, are able to persist under environmental conditions and may cause public health problems by contaminating natural and drinking water resources. The aim of this study was to detect human astroviruses (HAstVs) from raw wastewater…	yes	establishment	none
Burtscher M.M., Köllner K.E., Sommer R., Keiblinger K., Farnleitner A.H., Mach R.L.	Development of a novel amplified fragment length polymorphism (AFLP) typing method for enterococci isolates from cattle faeces and evaluation of the single versus pooled faecal sampling approach	2006	Journal of Microbiological Methods	10.1016/j.mimet.2006.04.016	Institute of Chemical Engineering, Division of Applied Biochemistry and Gene Technology, Vienna University of Technology, Getreidemarkt 9/166-5, A-1060 Vienna, Austria; Clinical Institute of Hygiene and Medical Microbiology, Medical University Vienna, Kinderspitalgasse 15, A-1095 Vienna, Austria	A novel and highly reproducible amplified fragment length polymorphism (AFLP) typing approach was developed for typing of Enterococcus strains from the environment. Pooled and corresponding single faecal sample isolates were analysed to test the efficiency and coverage of dominant isolates for future sampling procedures. AFLP development was based on the selection of appropriate restriction enzym…	yes	establishment	none
Sigler V., Pasutti L.	Evaluation of denaturing gradient gel electrophoresis to differentiate Escherichia coli populations in secondary environments	2006	Environmental Microbiology	10.1111/j.1462-2920.2006.01105.x	Department of Earth, Ecological and Environmental Sciences, University of Toledo, Toledo, OH 43606, United States; Department of Microbiology and Molecular Genetics, Michigan State University, East Lansing, MI 48824, United States	The development of methodology to differentiate mixed populations of Escherichia coli in the secondary habitat might improve monitoring of fecal pollution indicators and facilitate the development of strategies to mitigate bacterial pollution. The objective of this study was to determine the ability of denaturing gradient gel electrophoresis (DGGE) to differentiate mixed assemblages of E. coli in…	yes	establishment	none
Ufnar J.A., Wang S.Y., Christiansen J.M., Yampara-Iquise H., Carson C.A., Ellender R.D.	Detection of the nifH gene of Methanobrevibacter smithii: A potential tool to identify sewage pollution in recreational waters	2006	Journal of Applied Microbiology	10.1111/j.1365-2672.2006.02989.x	Department of Biological Sciences, University of Southern Mississippi, Hattiesburg, MS, United States; Department of Veterinary Pathobiology, University of Missouri, Columbia, MO, United States; Department of Biological Sciences, University of Southern Mississippi, 118 College Drive # 5018, Hattiesburg, MS 39406-0001, United States	Aims: The goal of this study was to develop and test the efficacy of a PCR assay for the environmental detection of the nifH gene of Methanobrevibacter smithii, a methanogen found in human faeces and sewage. Methods and Results: PCR primers for the nifH gene of M. smithii were designed, tested and used to detect the presence or absence of this organism in faecal and environmental samples. Specifi…	yes	establishment	none
Byappanahalli M.N., Whitman R.L., Shively D.A., Sadowsky M.J., Ishii S.	Population structure, persistence, and seasonality of autochthonous Escherichia coli in temperate, coastal forest soil from a Great Lakes watershed	2006	Environmental Microbiology	10.1111/j.1462-2920.2005.00916.x	United States Geological Survey, Lake Michigan Ecological Research Station, 1100 North Mineral Springs Road, Porter, IN 46304, United States; Department of Soil, Water, and Climate, University of Minnesota, St Paul, MN 55108, United States; Biotechnology Institute, University of Minnesota, St Paul, MN 55108, United States	The common occurrence of Escherichia coli in temperate soils has previously been reported, however, there are few studies to date to characterize its source, distribution, persistent capability and genetic diversity. In this study, undisturbed, forest soils within six randomly selected 0.5 m2 exclosure plots (covered by netting of 2.3 mm2 mesh size) were monitored from March to October 2003 for E…	yes	establishment	none
Orsi R.H., Stoppe N.C., Sato M.I.Z., Ottoboni L.M.M.	Identification of Escherichia coli from groups A, B1, B2 and D in drinking water in Brazil	2007	Journal of Water and Health	10.2166/wh.2007.028	Centro de Biologia Molecular e Engenharia Genética, Universidade Estadual de Campinas, C. P. 6010, 13083-875 Campinas, S.P., Brazil; Companhia de Technologia de Saneamento Ambiental, Av. Prof. Frederico Hermann Jr 345, 05459-900 São Paulo, S.P., Brazil	The presence of Escherichia coli in drinking water is an indication of fecal contamination and can represent a risk of waterborne diseases. Forty-nine E. coli strains isolated from different sources of drinking water (distribution system, well, spring and mineral water) were placed into the phylogenetic groups A (15 strains), B1 (19 strains), B2 (2 strains) and D (13 strains). Approximately 30% o…	yes	application	7 other applications	descr_stats_quant	stats_simple		6 other	prokaryotes	n/a	PCR	E.coli phylogroups	none	n/a	n/a	n/a		none	n/a	n/a	n/a		cbFIO	none	none	none	none	none	none		domestic	drinking	distribution system, well, spring and mineral water	freshwater	n/a		none	n/a		none	n/a		none	n/a
Casarez E.A., Pillai S.D., Di Giovanni G.D.	Genotype diversity of Escherichia coli isolates in natural waters determined by PFGE and ERIC-PCR	2007	Water Research	10.1016/j.watres.2007.03.020	Texas Agricultural Experiment Station, Texas A and M University Agricultural Research Center, 1380 A and M Circle, El Paso, TX 79927, United States; Department of Poultry Science, Kleberg Center, Texas A and M University, Room 418B, College Station, TX 77843, United States	Most library-dependent bacterial source tracking studies using Escherichia coli (E. coli) have focused on strain diversity of isolates obtained from known human and animal faecal sources for library development. In contrast, this study evaluated the genotype variation of E. coli isolated from natural surface water using pulsed field gel electrophoresis (PFGE) and enterobacterial repetitive interg…	yes	both	7 other applications	other	none		6 other	prokaryotes	n/a	other	population structure of E.coli isolates from water	none	n/a	n/a	n/a		none	n/a	n/a	n/a		cbFIO	none	none	none	none	none	none		freshwater	n/a		none	n/a		none	n/a		none	n/a		none	n/a
Hartel P.G., Myoda S.P., Ritter K.J., Kuntz R.L., Rodgers K., Entry J.A., Ver Wey S.A., Schröder E.C., Calle J., Lacourt M., Thies J.E., Reilly J.P., Fuhrmann J.J.	Geographic sharing of ribotype patterns in Enterococcus faecalis for bacterial source tracking	2007	Journal of Water and Health	10.2166/wh.2007.003	Department of Crop and Soil Sciences, University of Georgia, Athens, GA 30602-7272, United States; Delaware Department of Natural Resources and Environmental Control, Division of Water Resources, Dover, DE 19904-2464, United States; Southern California Coastal Water Research Project, Westminster, CA 92683, United States; USDA-ARS, Northwest Irrigation and Soils Research Laboratory, Kimberly, ID 8…	The limited host range of Enterococcus faecalis may reduce its clonal diversity and thereby increase its geographic sharing of ribotype patterns. Such sharing would be advantageous for bacterial source tracking (BST). We determined the geographic sharing of ribotype patterns in 752 Ent. faecalis isolates obtained primarily from wastewater treatment plants in Delaware (15 locations; 490 isolates),…	yes	establishment	none
Robinson B.J., Ritter K.J., Ellender R.D.	A statistical appraisal of disproportional versus proportional microbial source tracking libraries	2007	Journal of Water and Health	10.2166/wh.2007.044	National Oceanic and Atmospheric Administration, 219 Fort Johnson Road, Charleston, SC 29412-9110, United States; Southern California Coastal Water Research Project, 7171 Fenwick Lane, Westminster, CA 92683, United States; University of Southern Mississippi, Department of Biological Sciences, 118 College Drive 5018, Hattiesburg, MS 39406-0001, United States	Library-based microbial source tracking (MST) can assist in reducing or eliminating fecal pollution in waters by predicting sources of fecal-associated bacteria. Library-based MST relies on an assembly of genetic or phenotypic "fingerprints" from pollution-indicative bacteria cultivated from known sources to compare with and identify fingerprints of unknown origin. The success of the library-base…	yes	establishment	none
Ufnar J.A., Wang S.Y., Ufnar D.F., Ellender R.D.	Methanobrevibacter ruminantium as an indicator of domesticated-ruminant fecal pollution in surface waters	2007	Applied and Environmental Microbiology	10.1128/AEM.00911-07	Department of Biological Sciences, University of Southern Mississippi, Hattiesburg, MS 39406, United States; Department of Geography and Geology, University of Southern Mississippi, Hattiesburg, MS 39406, United States; Center for Science Outreach, Vanderbilt University Medical Center, 806 Light Hall, Nashville, TN 37232-0670, United States	A PCR-based assay (Mrnif) targeting the nifH gene of Methanobrevibacter ruminantium was developed to detect fecal pollution from domesticated ruminants in environmental water samples. The assay produced the expected amplification product only when the reaction mixture contained DNA extracted from M. ruminantium culture, bovine (80%), sheep (100%), and goat (75%) feces, and water samples from a bo…	yes	establishment	none
Ufnar J.A., Ufnar D.F., Wang S.Y., Ellender R.D.	Development of a swine-specific fecal pollution marker based on host differences in methanogen mcrA genes	2007	Applied and Environmental Microbiology	10.1128/AEM.00319-07	Department of Biological Sciences, University of Southern Mississippi, Hattiesburg, MS 39406, United States; Department of Geography and Geology, University of Southern Mississippi, Hattiesburg, MS 39406, United States; Department of Biological Sciences, University of Southern Mississippi, 118 College Drive, #5018, Hattiesburg, MS 39406-0001, United States	The goal of this study was to evaluate methanogen diversity in animal hosts to develop a swine-specific archaeal molecular marker for fecal source tracking in surface waters. Phylogenetic analysis of swine mcrA sequences compared to mcrA sequences from the feces of five animals (cow, deer, sheep, horse, and chicken) and sewage showed four distinct swine clusters, with three swine-specific clades.…	yes	establishment	none
Gourmelon M., Caprais M.P., Ségura R., Le Mennec C., Lozach S., Piriou J.Y., Rincé A.	Evaluation of two library-independent microbial source tracking methods to identify sources of fecal contamination in French estuaries	2007	Applied and Environmental Microbiology	10.1128/AEM.03003-06	EMP, Laboratoire de Microbiologie, Ifremer, 29280 Plouzané, France; LERCC, Ifremer, 29280 Plouzané, France; Laboratoire de Microbiologie de l'Environnement, USC INRA 2017, IRBA Université de Caen, 14032 Caen, France; EVA UMR INRA, Université de Caen, 14032 Caen, France	In order to identify the origin of the fecal contamination observed in French estuaries, two library-independent microbial source tracking (MST) methods were selected: (i) Bacteroidales host-specific 16S rRNA gene markers and (ii) F-specific RNA bacteriophage genotyping. The specificity of the Bacteroidales markers was evaluated on human and animal (bovine, pig, sheep, and bird) feces. Two human-…	yes	establishment	none
Ksoll W.B., Ishii S., Sadowsky M.J., Hicks R.E.	Presence and sources of fecal coliform bacteria in epilithic periphyton communities of Lake Superior	2007	Applied and Environmental Microbiology	10.1128/AEM.02654-06	Department of Biology, University of Minnesota Duluth, Duluth, MN, United States; Department of Soil, Water and Climate, University of Minnesota, St. Paul, MN, United States; Biotechnology Institute, University of Minnesota, St. Paul, MN, United States; Department of Biology, SSB 207, University of Minnesota Duluth, 1035 Kirby Drive, Duluth, MN 55812, United States	Epilithic periphyton communities were sampled at three sites on the Minnesota shoreline of Lake Superior from June 2004 to August 2005 to determine if fecal coliforms and Escherichia coli were present throughout the ice-free season. Fecal coliform densities increased up to 4 orders of magnitude in early summer, reached peaks of up to 1.4 × 105 CFU cm-2 by late July, and decreased during autumn. H…	yes	both	3 multi source MST	other	other		4 MST other	prokaryotes	n/a	other	E. coli fluorophore-enhanced repetitive-PCR DNA fingerprint	none	n/a	n/a	n/a		none	n/a	n/a	n/a		cbFIO	none	none	none	none	none	none		freshwater	n/a		other	n/a	periphyton	faeces	n/a		sewage	n/a		none	n/a
LaGier M.J., Fell J.W., Goodwin K.D.	Electrochemical detection of harmful algae and other microbial contaminants in coastal waters using hand-held biosensors	2007	Marine Pollution Bulletin	10.1016/j.marpolbul.2006.12.017	Cooperative Institute of Marine and Atmospheric Studies, Rosenstiel School of Marine and Atmospheric Science, University of Miami, 4600 Rickenbacker Causeway, Miami, FL 33149, United States; Marine Biology and Fisheries, Rosenstiel School of Marine and Atmospheric Science, University of Miami, 4600 Rickenbacker Causeway, Miami, FL 33149, United States; National Oceanographic and Atmospheric Admin…	Standard methods to identify microbial contaminants in the environment are slow, laborious, and can require specialized expertise. This study investigated electrochemical detection of microbial contaminants using commercially available, hand-held instruments. Electrochemical assays were developed for a red tide dinoflagellate (Karenia brevis), fecal-indicating bacteria (Enterococcus spp.), marker…	yes	application	7 other applications	descr_stats_quant	none		1 trad. genFIO	prokaryotes	general	PCR	Enterococcus spp.	3 MST marker	prokaryotes	human	PCR	human cluster Bacteroides and the esp gene of Enterococcus faecium	none	n/a	n/a	n/a		pathogen	pathogen	other	none	none	none	none	red tide dinoflagellate (Karenia brevis), focus of the study	microcosm	n/a		seawater	n/a	plus sediments	none	n/a		none	n/a		none	n/a
Vogel J.R., Stoeckel D.M., Lamendella R., Zelt R.B., Santo Domingo J.W., Walker S.R., Oerther D.B.	Identifying fecal sources in a selected catchment reach using multiple source-tracking tools	2007	Journal of Environmental Quality	10.2134/jeq2006.0246	USGS, 5231 S. 19th St., Lincoln, NE 68512, United States; USGS, 6480 Doubletree Ave., Columbus, OH 43229, United States; Dep. of Environmental Engineering, Univ. of Cincinnati, Cincinnati, OH 45220, United States; USEPA Office of Research and Development, National Risk Management Research Lab., MS-387, 26 Martin Luther King Dr., Cincinnati, OH 45268, United States; Nebraska Dep. of Environmental …	Given known limitations of current microbial source-tracking (MST) tools, emphasis on small, simple study areas may enhance interpretations of fecal contamination sources in streams. In this study, three MST tools - Escherichia coli repetitive element polymerase chain reaction (rep-PCR), coliphage typing, and Bacteroidales 16S rDNA host-associated markers - were evaluated in a selected reach of P…	yes	establishment	none
Shanks O.C., Santo Domingo J.W., Lu J., Kelty C.A., Graham J.E.	Identification of bacterial DNA markers for the detection of human fecal pollution in water	2007	Applied and Environmental Microbiology	10.1128/AEM.02474-06	U.S. Environmental Protection Agency, Office of Research and Development, National Risk Management Research Laboratory, 26 West Martin Luther King Drive, Cincinnati, OH, United States; Department of Microbiology and Immunology, Department of Biology, University of Louisville, Louisville, KY, United States; U.S. Environmental Protection Agency, Office of Research and Development, National Risk Man…	We used genome fragment enrichment and bioinformatics to identify several microbial DNA sequences with high potential for use as markers in PCR assays for detection of human fecal contamination in water. Following competitive solution-phase hybridization of total DNA from human and pig fecal samples, 351 plasmid clones were sequenced and were determined to define 289 different genomic DNA regions…	yes	establishment	none
Ishii S., Hansen D.L., Hicks R.E., Sadowsky M.J.	Beach sand and sediments are temporal sinks and sources of Escherichia coli in lake superior	2007	Environmental Science and Technology	10.1021/es0623156	Department of Soil, Water, and Climate, University of Minnesota, St. Paul, MN 55108, United States; Center for Microbial and Plant Genomics, University of Minnesota, St. Paul, MN 55108, United States; Department of Biology, University of Minnesota-Duluth, Duluth, MN 55812, United States; BioTechnology Institute, University of Minnesota, St. Paul, MN 55108, United States	The Duluth Boat Club (DBC) Beach, located in the Duluth-Superior harbor of Lake Superior, is frequently closed in summer due to high counts of Escherichia coli, an indicator of fecal contamination. However, the sources of bacteria contributing to beach closure are currently unknown. In this study, we investigated the potential sources of E. coli contaminating the DBC beach by using modified rep-P…	yes	both	3 multi source MST	other	none		4 MST other	prokaryotes	n/a	other	E.coli rep-PCR (HFERP) DNA fingerprinting	none	n/a	n/a	n/a		none	n/a	n/a	n/a		cbFIO	pathogen	none	none	none	none	none	potentially pathogenic E. coli was determined by using multiplex PCR	freshwater	recreational		soil	recreational		none	n/a		none	n/a		none	n/a
Walters S.P., Gannon V.P.J., Field K.G.	Detection of Bacteroidales fecal indicators and the zoonotic pathogens E. coli 0157:H7, Salmonella, and Campylobacter in river water	2007	Environmental Science and Technology	10.1021/es0620989	Department of Microbiology, Oregon State University, Corvallis, OR 97331, United States; Laboratory for Foodborne Zoonoses, Public Health Agency of Canada, Lethbridge, Alta. T1J 3Z4, Canada	Bacteroidales host-specific PCR offers a rapid method of diagnosing fecal pollution in water and identifying sources of input. To assess human health risks from exposure to fecal pathogens, however, Bacteroidales markers should be detectable when pathogens are present. To determine if Bacteroidales general, human-, ruminant-, and swine-specific markers correlate with certain fecal pathogens, we c…	yes	establishment	none
Kon T., Weir S.C., Howell E.T., Lee H., Trevors J.T.	Genetic relatedness of Escherichia coli isolates in interstitial water from a Lake Huron (Canada) beach	2007	Applied and Environmental Microbiology	10.1128/AEM.02437-06	University of Guelph, Guelph, Ont. N1G 2W1, Canada; Ontario Ministry of the Environment, 125 Resources Rd., Toronto, Ont. M9P 3V6, Canada	Research was undertaken to characterize Escherichia coli isolates in interstitial water samples of a sandy beach on the southeastern shore of Lake Huron, Ontario, Canada. A survey of the beach area revealed the highest abundance of E. coli in interstitial water of the foreshore beach sand next to the swash zone. Higher concentrations of E. coli (up to 1.6 × 10 6 CFU/100 ml of water) were observed…	yes	both	3 multi source MST	other	none		4 MST other	prokaryotes	n/a	other	E.coli rep-PCR	none	n/a	n/a	n/a		none	n/a	n/a	n/a		cbFIO	none	none	none	none	none	none		freshwater	n/a	interstitial water and lake water	sediment_sand	n/a		none	n/a		none	n/a		none	n/a
Lamendella R., Domingo J.W.S., Oerther D.B., Vogel J.R., Stoeckel D.M.	Assessment of fecal pollution sources in a small northern-plains watershed using PCR and phylogenetic analyses of Bacteroidetes 16S rRNA gene	2007	FEMS Microbiology Ecology	10.1111/j.1574-6941.2006.00211.x	Department of Environmental Engineering, University of Cincinnati, Cincinnati, OH, United States; US Environmental Protection Agency, Office of Research and Development, National Risk Management Research Laboratory, Cincinnati, OH, United States; US Geological Survey, Lincoln, NE, United States; US Geological Survey, Columbus, OH, United States; US Environmental Protection Agency, Office of Resea…	We evaluated the efficacy, sensitivity, host-specificity, and spatial/temporal dynamics of human- and ruminant-specific 16S rRNA gene Bacteroidetes markers used to assess the sources of fecal pollution in a fecally impacted watershed. Phylogenetic analyses of 1271 fecal and environmental 16S rRNA gene clones were also performed to study the diversity of Bacteroidetes in this watershed. The host-s…	yes	establishment	none
Yan T., Hamilton M.J., Sadowsky M.J.	High-throughput and quantitative procedure for determining sources of Escherichia coli in waterways by using host-specific DNA marker genes	2007	Applied and Environmental Microbiology	10.1128/AEM.01395-06	BioTechnology Institute, University of Minnesota, St. Paul, MN 55108, United States; Department of Microbiology, University of Minnesota, St. Paul, MN 55108, United States; Department of Soil, Water, and Climate, University of Minnesota, St. Paul, MN 55108, United States; University of Minnesota, Department of Soil, Water, and Climate, 439 Borlaug Hall, 1991 Upper Buford Circle, St. Paul, MN 5510…	Escherichia coli is currently used as an indicator of fecal pollution and to assess water quality. While several genotypic techniques have been used to determine potential sources of fecal bacteria impacting waterways and beaches, they do not allow for the rapid analysis of a large number of samples in a relatively short period of time. Here we report that gene probes identified by Hamilton and c…	yes	both	2 single source MST	descr_stats_quant	none		3 MST marker	prokaryotes	other host	other	E.coli colonies, marker gene for geese/ducks, high-throughput and quantitative macroarray hybridization system	none	n/a	n/a	n/a		none	n/a	n/a	n/a		cbFIO	none	none	none	none	none	none		freshwater	n/a		none	n/a		none	n/a		none	n/a		none	n/a
Hartel P.G., McDonald J.L., Gentit L.C., Hemmings S.N.J., Rodgers K., Smith K.A., Belcher C.N., Kuntz R.L., Rivera-Torres Y., Otero E., Schroder E.C.	Improving fluorometry as a source tracking method to detect human fecal contamination	2007	Estuaries and Coasts	10.1007/BF03036521	Department of Crop and Soil Sciences, 3111 Plant Sciences, University of Georgia, Athens, GA 30602-7272, United States; Marine Extension Service, University of Georgia, 715 Bay Street, Brunswick, GA 31520-4601, United States; Department of Marine Sciences, University of Puerto Rico, Mayagüez, 00681, Puerto Rico; Department of Agronomy and Soils, College of Agricultural Sciences, University of Pue…	In a continuing effort to develop inexpensive source tracking methods to detect human fecal contamination in environmental waters, targeted sampling was combined with fluorometry. Targeted sampling works by identifying hot spots of fecal contamination through multiple samplings over ever-decreasing distances. Fluorometry identifies human fecal contamination by detecting optical brighteners, prima…	yes	both	2 single source MST	descr_stats_01	stats_simple		3 MST marker	prokaryotes	human	PCR	human specific ENT assay	none	n/a	n/a	n/a		none	n/a	n/a	n/a		other	none	none	none	none	none	none	Fluorometry; human fecal contamination by detecting optical brighteners	freshwater	n/a		none	n/a		none	n/a		none	n/a		none	n/a
Gawler A.H., Beecher J.E., Brandão J., Carroll N.M., Falcão L., Gourmelon M., Masterson B., Nunes B., Porter J., Rincé A., Rodrigues R., Thorp M., Martin Walters J., Meijer W.G.	Validation of host-specific Bacteriodales 16S rRNA genes as markers to determine the origin of faecal pollution in Atlantic Rim countries of the European Union	2007	Water Research	10.1016/j.watres.2007.01.028	Environment Agency, National Laboratory Service, Starcross Laboratory, Starcross, Exeter, Devon EX6 8PE, United Kingdom; Ifremer, EMP, Laboratoire de Microbiologie, Plouzané, France; Instituto Nacional de Saúde Dr. Ricardo Jorge, Avenida Padre Cruz, 1649-016 Lisboa, Portugal; Laboratoire de Microbiologie de l'Environnement, USC INRA 2017, EA 956 Université de Caen Basse Normandie, France; School …	The recent implementation of the Revised Bathing Water Directive in the European Union has highlighted the need for development of effective methods to differentiate between sources of faecal contamination. It had previously been shown that amplification of 16S rRNA genes of host-specific Bacteriodales species using the HF183F and CF128F primers could be used as markers for human and bovine faeca…	yes	establishment	none
Kildare B.J., Leutenegger C.M., McSwain B.S., Bambic D.G., Rajal V.B., Wuertz S.	16S rRNA-based assays for quantitative detection of universal, human-, cow-, and dog-specific fecal Bacteroidales: A Bayesian approach	2007	Water Research	10.1016/j.watres.2007.06.037	Department of Civil and Environmental Engineering, University of California, Davis, One Shields Avenue, Davis, CA 95616, United States; Lucy Whittier Molecular and Diagnostic Core Facility, TaqMan(R) Service, Department of Medicine and Epidemiology, One Shields Avenue, Davis, CA 95616, United States; Larry Walker Associates, 707 Fourth Street, Davis, CA 95616, United States	We report the design and validation of new TaqMan® assays for microbial source tracking based on the amplification of fecal 16S rRNA marker sequences from uncultured cells of the order Bacteroidales. The assays were developed for the detection and enumeration of non-point source input of fecal pollution to watersheds. The quantitative "universal" Bacteroidales assay BacUni-UCD detected all tested…	yes	establishment	none
Ram J.L., Thompson B., Turner C., Nechvatal J.M., Sheehan H., Bobrin J.	Identification of pets and raccoons as sources of bacterial contamination of urban storm sewers using a sequence-based bacterial source tracking method	2007	Water Research	10.1016/j.watres.2007.04.013	Department of Physiology, Wayne State University, Detroit, MI 48201, United States; JLR Consulting, 10115 Kingston, Huntington Woods, MI 48070, United States; Limno-Tech, Inc., 501 Avis Dr, Ann Arbor, MI 48108, United States; Washtenaw County Drain Commissioner's Office, 705 N. Zeeb Road, Ann Arbor, MI 48107, United States	In urbanized areas, contaminated storm sewers can feed high bacterial levels into free-flowing streams and rivers. Although illicit connections sometimes cause contamination, urban wildlife and free-roaming domesticated or feral pets may be another source. After eliminating illicit connections as sources of high levels of Escherichia coli in two storm sewers tributary to the Huron River in southe…	yes	application	3 multi source MST	bioinformatics_simple	stats_advanced		4 MST other	prokaryotes	n/a	sequencing	E. coli gene beta-glucuronidase	none	n/a	n/a	n/a		none	n/a	n/a	n/a		cbFIO	none	none	none	none	none	none		stormwater_CSO	n/a		faeces	n/a		none	n/a		none	n/a		none	n/a
Brownell M.J., Harwood V.J., Kurz R.C., McQuaig S.M., Lukasik J., Scott T.M.	Confirmation of putative stormwater impact on water quality at a Florida beach by microbial source tracking methods and structure of indicator organism populations	2007	Water Research	10.1016/j.watres.2007.04.001	Department of Biology, University of South Florida, SCA 110, Tampa, FL 33620, United States; PBS and J, 2803 Fruitville Road, Sarasota, FL 34237, United States; Biological Consulting Services, N. Florida, Inc., 4641 NW 6th St, Gainesville, FL 32609, United States	The effect of a stormwater conveyance system on indicator bacteria levels at a Florida beach was assessed using microbial source tracking methods, and by investigating indicator bacteria population structure in water and sediments. During a rain event, regulatory standards for both fecal coliforms and Enterococcus spp. were exceeded, contrasting with significantly lower levels under dry condition…	yes	establishment	none
Lu J., Santo Domingo J., Shanks O.C.	Identification of chicken-specific fecal microbial sequences using a metagenomic approach	2007	Water Research	10.1016/j.watres.2007.05.033	US Environmental Protection Agency, Office of Research and Development, National Risk Management Research Laboratory, 26 West Martin Luther King Drive, MS-387, Cincinnati, OH, United States	In this study, we applied a genome fragment enrichment (GFE) method to select for genomic regions that differ among different fecal metagenomes. Competitive DNA hybridizations were performed between chicken fecal DNA and pig fecal DNA (CP) and between chicken fecal DNA and an avian DNA composite consisting of turkey, goose, and seagull fecal DNA extracts (CB) to enrich for chicken-specific DNA fr…	yes	establishment	none
Price B., Venso E., Frana M., Greenberg J., Ware A.	A comparison of ARA and DNA data for microbial source tracking based on source-classification models developed using classification trees	2007	Water Research	10.1016/j.watres.2007.05.026	Price Associates, Inc., One N. Broadway Ste 406, White Plains, NY 10601, United States; Department of Biological Sciences, Salisbury University, Salisbury, MD 21801, United States; Environmental Health Sciences, Salisbury University, Salisbury, MD 21801, United States	The literature on microbial source tracking (MST) suggests that DNA analysis of fecal samples leads to more reliable determinations of bacterial sources of surface water contamination than antibiotic resistance analysis (ARA). Our goal is to determine whether the increased reliability, if any, in library-based MST developed with DNA data is sufficient to justify its higher cost, where the bacteri…	yes	establishment	none
Call D.R., Satterwhite D.M., Soule M.	Using DNA suspension arrays to identify library-independent markers for bacterial source tracking	2007	Water Research	10.1016/j.watres.2007.04.007	Department of Veterinary Microbiology and Pathology, Washington State University, 402 Bustad Hall, Pullman, WA 99164 7040, United States	We developed a suspension array to enhance the ability to use library-independent genetic markers for bacterial source tracking. Six markers from Enterococcus spp. were selected to distinguish between cattle, humans, and cervids. Multiplex PCR was used to amplify fecal markers and resulting products were biotinylated and fragmented by nick translation followed by hybridization to polystyrene bead…	yes	establishment	none
Byappanahalli M.N., Whitman R.L., Shively D.A., Ferguson J., Ishii S., Sadowsky M.J.	Population structure of Cladophora-borne Escherichia coli in nearshore water of Lake Michigan	2007	Water Research	10.1016/j.watres.2007.03.009	United States Geological Survey, Lake Michigan Ecological Research Station, Porter, IN 46304, United States; Department of Soil, Water, and Climate, University of Minnesota, St. Paul, MN 55108, United States; Bio Technology Institute, University of Minnesota, St. Paul, MN 55108, United States	We previously reported that the macrophytic green alga Cladophora harbors high densities (up to 106 colony-forming units/g dry weight) of the fecal indicator bacteria, Escherichia coli and enterococci, in shoreline waters of Lake Michigan. However, the population structure and genetic relatedness of Cladophora-borne indicator bacteria remain poorly understood. In this study, 835 E. coli isolates …	yes	establishment	none
Devane M.L., Robson B., Nourozi F., Scholes P., Gilpin B.J.	A PCR marker for detection in surface waters of faecal pollution derived from ducks	2007	Water Research	10.1016/j.watres.2007.06.043	ESR Ltd., Water Programme, Christchurch Science Centre, Christchurch, New Zealand	Detection of the faecal pollution contribution from wildfowl is an important adjunct in determining the sources of faecal pollution in waterways. This is particularly true, where human waste and other animal faecal sources have been eliminated as the pollution source. A polymerase chain reaction (PCR) marker was developed as a duck-specific marker of faecal pollution. The semi-nested primer syste…	yes	establishment	none
Savichtcheva O., Okayama N., Okabe S.	Relationships between Bacteroides 16S rRNA genetic markers and presence of bacterial enteric pathogens and conventional fecal indicators	2007	Water Research	10.1016/j.watres.2007.03.028	Department of Urban and Environmental Engineering, Graduate School of Engineering, Hokkaido University, North 13, West 8, Kita-ku, Sapporo, 060-8628, Japan	Occurrence and prevalence of different bacterial enteric pathogens as well as their relationships with conventional (total and fecal coliforms) and alternative fecal indicators (host-specific Bacteroides 16S rRNA genetic markers) were investigated for various water samples taken from different sites with different degrees of fecal contamination. The results showed that a wide range of bacterial p…	yes	establishment	none
Ahmed W., Stewart J., Gardner T., Powell D., Brooks P., Sullivan D., Tindale N.	Sourcing faecal pollution: A combination of library-dependent and library-independent methods to identify human faecal pollution in non-sewered catchments	2007	Water Research	10.1016/j.watres.2007.02.051	Faculty of Science, Health and Education, University of the Sunshine Coast, Maroochydore DC, 4558 QLD, Australia; Department of Natural Resources and Water, QLD, Australia	Library-dependent (LD) (biochemical fingerprinting of Escherichia coli and enterococci) and library-independent (LI) (PCR detection of human-specific biomarkers) methods were used to detect human faecal pollution in three non-sewered catchments. In all, 550 E. coli isolates and 700 enterococci isolates were biochemically fingerprinted from 18 water samples and compared with metabolic fingerprint …	yes	establishment	none
Edge T.A., Hill S.	Multiple lines of evidence to identify the sources of fecal pollution at a freshwater beach in Hamilton Harbour, Lake Ontario	2007	Water Research	10.1016/j.watres.2007.05.012	National Water Research Institute, Water Science and Technology Directorate, Environment Canada, 867 Lakeshore Road, Burlington, Ont. L7R 4A6, Canada	Multiple microbial source-tracking methods were investigated to determine the source of elevated Escherichia coli levels at Bayfront Park Beach in Hamilton Harbour, Lake Ontario. E. coli concentrations were highest in wet foreshore sand (114,000 CFU/g dry sand) and ankle-depth water (177,000 CFU/100 mL), declining rapidly in deeper waters. Many gull and geese droppings were enumerated each week o…	yes	application	3 multi source MST	other	stats_simple		4 MST other	prokaryotes	n/a	other	rep-PCR DNA fingerprinting of E. coli	none	n/a	n/a	n/a		none	n/a	n/a	n/a		cbFIO	antibiotic resistence	other	none	none	none	none	gull and geese droppings enumerated	freshwater	n/a		sediment_sand	n/a		faeces	n/a		sewage	n/a		none	n/a
Somarelli J.A., Makarewicz J.C., Sia R., Simon R.	Wildlife identified as major source of Escherichia coli in agriculturally dominated watersheds by BOX A1R-derived genetic fingerprints	2007	Journal of Environmental Management	10.1016/j.jenvman.2005.12.013	Department of Environmental Science and Biology, State University of New York at Brockport, Brockport, NY 14420, United States; Department of Biological Sciences, State University of New York at Brockport, Brockport, NY 14420, United States; Department of Biology, State University of New York at Geneseo, Geneseo, NY 14454, United States	The presence of Escherichia coli in recreational and potable waters is a major concern to the general public as elevated levels of E. coli suggest the presence of pathogenic bacteria and viruses. Unfortunately, traditional microbial techniques do not allow specific identification of the source of E. coli. This reduces the ability to target management practices that reduce bacterial contamination.…	yes	application	3 multi source MST	stats_advanced	none		4 MST other	prokaryotes	n/a	other	Rep-PCR molecular tools, a method of amplifying repetitive DNA sequences found throughout the E. coli genome to produce distinct fingerprints for a given ecotype	none	n/a	n/a	n/a		none	n/a	n/a	n/a		cbFIO	none	none	none	none	none	none		faeces	n/a		freshwater	n/a		none	n/a		none	n/a		none	n/a
Mohapatra B.R., Broersma K., Mazumder A.	Comparison of five rep-PCR genomic fingerprinting methods for differentiation of fecal Escherichia coli from humans, poultry and wild birds	2007	FEMS Microbiology Letters	10.1111/j.1574-6968.2007.00948.x	Water and Watershed Research Program, Department of Biology, University of Victoria, 3800 Finnerty Road, Victoria, BC V8P5C2, Canada; Water and Watershed Research Program, Department of Biology, University of Victoria, Victoria, BC, Canada; Kamloops Range Research Station, Agriculture and Agri-Food Canada, Kamloops, BC, Canada	The development of a methodology to identify the origin of fecal pollution is important both for assessing the degree of risk posed to public health and for developing strategies to mitigate the environmental loading of pathogens associated with waterborne disease transmission. Five rep-PCR genomic fingerprinting methods, such as rep-PCR, enterobacterial repetitive intergenic consensus (ERIC)-PCR…	yes	establishment	none
Jiang S.C., Chu W., Olson B.H., He J.-W., Choi S., Zhang J., Le J.Y., Gedalanga P.B.	Microbial source tracking in a small southern California urban watershed indicates wild animals and growth as the source of fecal bacteria	2007	Applied Microbiology and Biotechnology	10.1007/s00253-007-1047-0	Civil and Environmental Engineering, University of California, Irvine, CA 92697, United States	Three independent microbial source tracking (MST) methods were applied to a small urban subwatershed in Orange County, California. Fifty-seven water samples collected over summer 2002 were analyzed for human adenovirus and enterovirus. Enterococci and E. coli were isolated for antibiotic resistance analysis (ARA) and for PCR identification of human- and animal-specific toxin genes, respectively. …	yes	both	7 other applications	descr_stats_01	none		3 MST marker	prokaryotes	several hosts (several markers)	PCR	E.coli human- and animal-specific toxin genes	none	n/a	n/a	n/a		none	n/a	n/a	n/a		pathogen	antibiotic resistence	none	none	none	none	none	human adenovirus and enterovirus; E. coli and ENT tested for antibiotic resistance	freshwater	n/a		none	n/a		none	n/a		none	n/a		none	n/a
Okabe S., Shimazu Y.	Persistence of host-specific Bacteroides-Prevotella 16S rRNA genetic markers in environmental waters: Effects of temperature and salinity	2007	Applied Microbiology and Biotechnology	10.1007/s00253-007-1048-z	Department of Urban and Environmental Engineering, Graduate School of Engineering, Hokkaido University, North-13, West-8, Kita-ku, Sapporo 060-8628, Japan	Host-specific Bacteroides-Prevotella 16S rRNA genetic markers are promising alternative indicators for identifying the sources of fecal pollution because of their high abundance in the feces of warm-blooded animals and high host specificity. However, little is known about the persistence of these genetic markers in environments after being released into environmental waters. The persistence of fe…	yes	establishment	none
Casarez E.A., Pillai S.D., Mott J.B., Vargas M., Dean K.E., Di Giovanni G.D.	Direct comparison of four bacterial source tracking methods and use of composite data sets	2007	Journal of Applied Microbiology	10.1111/j.1365-2672.2006.03246.x	Texas Agricultural Experiment Station, Texas A and M University Agricultural Research Center, 1380 A and M Circle, El Paso, TX 79927, United States; Texas Agricultural Experiment Station, Texas A and M University Agricultural Research Center, El Paso, TX, United States; Department of Poultry Science, Texas A and M University, College Station, TX, United States; Department of Physical and Life Sci…	Aims: Four bacterial source tracking (BST) methods, enterobacterial repetitive intergenic consensus sequence polymerase chain reaction (ERIC-PCR), automated ribotyping using HindIII, Kirby-Bauer antibiotic resistance analysis (KB-ARA) and pulsed-field gel electrophoresis (PFGE) were directly compared using the same collection of Escherichia coli isolates. The data sets from each BST method and fr…	yes	establishment	none
Santoro A.E., Boehm A.B.	Frequent occurrence of the human-specific Bacteroides fecal marker at an open coast marine beach: Relationship to waves, tides and traditional indicators	2007	Environmental Microbiology	10.1111/j.1462-2920.2007.01319.x	Department of Civil and Environmental Engineering, Stanford University, Stanford, CA 94305, United States	Molecular genetic markers, such as those from fecal Bacteroides microorganisms, can link microbial pollution with its source, and have been used successfully in studies of sheltered aquatic environments. Their applicability to wave-driven, open coast environments has not been tested. We assessed the contribution of a tidal outlet to surf zone water quality in coastal Orange County, California, US…	yes	application	3 multi source MST	descr_stats_01	stats_simple		3 MST marker	prokaryotes	human	PCR	human-specific Bacteroides molecular marker (HF marker)	3 MST marker	prokaryotes	human	sequencing	human-specific Bacteroides molecular marker (HF marker)	none	n/a	n/a	n/a		cbFIO	none	none	none	none	none	none		seawater	n/a		none	n/a		none	n/a		none	n/a		none	n/a
Beversdorf L.J., Bornstein-Forst S.M., McLellan S.L.	The potential for beach sand to serve as a reservoir for Escherichia coli and the physical influences on cell die-off	2007	Journal of Applied Microbiology	10.1111/j.1365-2672.2006.03177.x	Great Lakes Water Institute, University of Wisconsin-Milwaukee, Milwaukee, WI, United States; Marian College, Fond du Lac, WI, United States; Great Lakes Water Institute, University of Wisconsin-Milwaukee, 600 E. Greenfield Avenue, Milwaukee, WI 53204, United States	Aims: The Escherichia coli burden at a Great Lakes urban beach was evaluated during the summer months to determine if sand served as a reservoir for E. coli, and if there was evidence of cell replication in situ. Field and laboratory studies investigated the effects of moisture, temperature and UV on E. coli densities in the sand. Methods and Results: Sand samples (n = 481) were collected across …	yes	establishment	none
Reischer G.H., Kasper D.C., Steinborn R., Farnleitner A.H., Mach R.L.	A quantitative real-time PCR assay for the highly sensitive and specific detection of human faecal influence in spring water from a large alpine catchment area	2007	Letters in Applied Microbiology	10.1111/j.1472-765X.2006.02094.x	Institute for Chemical Engineering, Gene Technology Group, Vienna University of Technology, Getreidemarkt 9/166-5-2, A-1060 Vienna, Austria; Institute for Chemical Engineering, Gene Technology Group, Vienna University of Technology, Vienna, Austria; Department for Animal Breeding and Reproduction, Institute of Animal Breeding and Genetics, University of Veterinary Medicine, Vienna, Austria	Aims: The aim of the study was the development of a sensitive human-specific quantitative real-time PCR assay for microbial faecal source tracking (MST) in alpine spring water. The assay detects human-specific faecal DNA markers (BacH) from 16S rRNA gene sequences from the phylum Bacteroidetes using TaqMan® minor groove binder probes. Methods and Results: The qualitative and quantitative detectio…	yes	establishment	none
Siegrist T.J., Anderson P.D., Huen W.H., Kleinheinz G.T., McDermott C.M., Sandrin T.R.	Discrimination and characterization of environmental strains of Escherichia coli by matrix-assisted laser desorption/ionization time-of-flight mass spectrometry (MALDI-TOF-MS)	2007	Journal of Microbiological Methods	10.1016/j.mimet.2006.10.012	University of Wisconsin Oshkosh, Department of Biology and Microbiology, 800 Algoma Blvd, Oshkosh, WI 54901, United States; University of Wisconsin Oshkosh, Department of Computer Science, 800 Algoma Blvd, Oshkosh, WI 54901, United States	A rapid and reliable bacterial source tracking (BST) method is essential to counter risks to human health posed by fecal contamination of surface waters. Genetic fingerprinting methods, such as repetitive sequence based-PCR (rep-PCR), have shown promise as BST tools but are time-consuming and labor-intensive. In this work, we investigate the ability of MALDI-TOF-MS to characterize and discriminat…	yes	establishment	none
Okabe S., Okayama N., Savichtcheva O., Ito T.	Quantification of host-specific Bacteroides-Prevotella 16S rRNA genetic markers for assessment of fecal pollution in freshwater	2007	Applied Microbiology and Biotechnology	10.1007/s00253-006-0714-x	Department of Urban and Environmental Engineering, Graduate School of Engineering, Hokkaido University, North-13, West-8, Kita-ku, Sapporo 060-8628, Japan; Department of Civil Engineering, Faculty of Engineering, Gunma University, 1-5-1 Tenjin-cho, Kiryu 376-8515, Japan	Based on the comparative 16S rRNA gene sequence analysis of fecal DNAs, we identified one human-, three cow-, and two pig-specific Bacteroides-Prevotella 16S rRNA genetic markers, designed host-specific real-time polymerase chain reaction (real-time PCR) primer sets, and successfully developed real-time PCR assay to quantify the fecal contamination derived from human, cow, and pig in natural rive…	yes	establishment	none
Mohapatra B.R., Broersma K., Nordin R., Mazumder A.	Evaluation of repetitive extragenic palindromic-PCR for discrimination of fecal Escherichia coli from humans, and different domestic- and wild-animals	2007	Microbiology and Immunology	10.1111/j.1348-0421.2007.tb03962.x	Water and Watershed Research Program, Department of Biology, University of Victoria, 3800 Finnerty Road, Victoria, BC V8P5C2, Canada; Kamloops Range Research Station, Agriculture and Agri-Food Canada, 3015 Ord Road, Kamloops, BC V2B8A9, Canada	The objective of this study was to investigate the potential of repetitive extragenic palindromic anchored polymerase chain reaction (rep-PCR) in differentiating fecal Escherichia coli isolates of human, domestic- and wild-animal origin that might be used as a molecular tool to identify the possible source(s) of fecal pollution of source water. A total of 625 fecal E. coli isolates of human, 3 do…	yes	establishment	none
King E.L., Bachoon D.S., Gates K.W.	Rapid detection of human fecal contamination in estuarine environments by PCR targeting of Bifidobacterium adolescentis	2007	Journal of Microbiological Methods	10.1016/j.mimet.2006.06.008	Department of Biological and Environmental Sciences, Georgia College, State University, Campus Box 81, Milledgeville, GA 31061-0490, United States; University of Georgia, Marine Extension Service, Univ. of Georgia, 715 Bay St, Brunswick, GA 31520-4601, United States	Detection of Bifidobacterium adolescentis was used as an effective genetic marker of human fecal contamination in Georgia estuaries. Enterococci enumerations on mEI media indicated that a tributary to the Little Satilla River with 516 CFU/100 ml was the most polluted of all the rivers tested. Extracted DNA from eight river water samples was subjected to a two-step nested PCR protocol using genus …	yes	establishment	none
Amaral-Zettler L.A., Rocca J.D., Lamontagne M.G., Dennett M.R., Gast R.J.	Changes in microbial community structure in the wake of Hurricanes Katrina and Rita	2008	Environmental Science and Technology	10.1021/es801904z	Josephine Bay Paul Center for Comparative Molecular Biology and Evolution, Marine Biological Laboratory, 7 MBL Street, Woods Hole, MA 02543, United States; Department of Biology and Environmental Sciences, McNeese State University, Lake Charles, LA 70609, United States; Woods Hole Oceanographic Institution, Redfield Building, Woods Hole, MA 02543, United States; Section of Integrative Biology, Un…	Hurricanes have the potential to alter the structures of coastal ecosystems and generate pathogen-laden floodwaters that threaten public health. To examine the impact of hurricanes on urban systems, we compared microbial community structures in samples collected after Hurricane Katrina and before and after Hurricane Rita. We extracted environmental DNA and sequenced small-subunit rRNA (SSU rRNA) …	yes	application	1 pollution detection	bioinformatics_simple	none		5 community	prokaryotes	n/a	sequencing		none	n/a	n/a	n/a		none	n/a	n/a	n/a		none	none	none	none	none	none	none		estuary	n/a		sediment_sand	n/a		sewage	n/a		none	n/a		none	n/a
Rafique A., Jiang S.C.	Genetic diversity of human polyomavirus JCPyV in Southern California wastewater	2008	Journal of Water and Health	10.2166/wh.2008.067	Department of Environmental Health Science and Policy, University of California, Irvine, Irvine, CA 92697, United States	JC Polyomavirus (JCPyV) has the potential to be used as a viral marker for human waste contamination because at least 40% of the human population excretes this virus through its urine. In addition, each of 6 known subtypes of JCPyV is associated with a specific human ethnicity group, which has allowed for tracing of human migration. This study aims to explore the possibility of linking the geneti…	yes	establishment	none
Amador J.A., Sotomayor-Ramírez D., Martínez G., Chen L., Bachoon D.	Tracking human faecal contamination in tropical reservoirs in Puerto Rico	2008	Lakes and Reservoirs: Research and Management	10.1111/j.1440-1770.2008.00378.x	Laboratory of Soil Ecology and Microbiology, Department of Natural Resources Science, University of Rhode Island, Kingston, RI 02881, United States; Department of Agronomy and Soils, University of Puerto Rico-Mayagüez, Mayagüez 00680, Puerto Rico; Department of Biological and Environmental Sciences, Georgia College, State University, Milledgeville, GA 31520, United States	Using a combination of chemical and microbiological (culture-dependent and -independent) approaches, sources of human faecal contamination were identified in two water reservoirs in Puerto Rico - Guajataca and La Plata. Fluorescence from optical brighteners (OB) - commonly found in laundry detergents - was used as an indicator of contamination from septic systems and other household discharges. T…	yes	application	2 single source MST	descr_stats_01	none		3 MST marker	prokaryotes	human	PCR	Bifidobacterium adolescentis utilizing polymerase chain reaction (PCR)-based	none	n/a	n/a	n/a		none	n/a	n/a	n/a		chemical tracers	cbFIO	none	none	none	none	none		freshwater	n/a	water reservoir	none	n/a		none	n/a		none	n/a		none	n/a
Lee Y.-J., Molina M., Santo Domingo J.W., Willis J.D., Cyterski M., Endale D.M., Shanks O.C.	Temporal assessment of the impact of exposure to cow feces in two watersheds by multiple host-specific PCR assays	2008	Applied and Environmental Microbiology	10.1128/AEM.00601-08	National Research Council Research Associateship Programs, U.S. Environmental Protection Agency, Athens, GA 30605, United States; U.S. Environmental Protection Agency, Office of Research and Development, National Exposure Research Laboratory, Athens, GA 30605, United States; U.S. Environmental Protection Agency, Office of Research and Development, National Risk Management Research Laboratory, Cin…	Exposure to feces in two watersheds with different management histories was assessed by tracking cattle feces bacterial populations using multiple host-specific PCR assays. In addition, environmental factors affecting the occurrence of these markers were identified. Each assay was performed using DNA extracts from water and sediment samples collected from a watershed directly impacted by cattle f…	yes	both	2 single source MST	descr_stats_01	stats_advanced		3 MST marker	prokaryotes	ruminant	PCR	ruminant-specific Bacteroidales 16S rRNA gene marker CF128F, non-16S rRNA gene markers Bac1, Bac2, and Bac5	none	n/a	n/a	n/a		none	n/a	n/a	n/a		cbFIO	none	none	none	none	none	none		freshwater	n/a		sediment_sand	n/a		none	n/a		none	n/a		none	n/a
Byappanahalli M.N., Przybyla-Kelly K., Shively D.A., Whitman R.L.	Environmental occurrence of the enterococcal surface protein (esp) gene is an unreliable indicator of human fecal contamination	2008	Environmental Science and Technology	10.1021/es800481p	U.S. Geological Survey, Great Lakes Science Center, Lake Michigan Ecological Research Station, 1100 Mineral Springs Road, Porter, IN 46304, United States	The enterococcal surface protein (esp) gene found in Enterococcus faecalis and E. faecium has recently been explored as a marker of sewage pollution in recreational waters but its occurrence and distribution in environmental enterococci has not been well-documented. If the esp gene is found in environmental samples, there are potential implications for microbial source tracking applications. In t…	yes	establishment	none
Mohapatra B.R., Mazumder A.	Comparative efficacy of five different rep-PCR methods to discriminate Escherichia coli populations in aquatic environments	2008	Water Science and Technology	10.2166/wst.2008.424	Water and Watershed Research Program, Department of Biology, University of Victoria, 3800 Finnerty Road, Victoria, BC V8P5C2, Canada	Development of efficient techniques to discriminate the sources of E. coli in aquatic environments is essential to improve the surveillance of fecal pollution indicators, to develop strategies to identify the sources of fecal contamination, and to implement appropriate management practices to minimize gastrointestinal disease transmission. In this study the robustness of five different rep-PCR me…	yes	establishment	none
Pitkänen T., Miettinen I.T., Nakari U.-M., Takkinen J., Nieminen K., Siitonen A., Kuusi M., Holopainen A., Hänninen M.-L.	Faecal contamination of a municipal drinking water distribution system in association with Campylobacter jejuni infections	2008	Journal of Water and Health	10.2166/wh.2008.050	Department of Environmental Health, National Public Health Institute (KTL), Laboratory of Environmental Microbiology, PO Box 95, FI-70701 Kuopio, Finland; Department of Bacterial and Inflammatory Diseases, National Public Health Institute (KTL), Enteric Bacteria Laboratory, Mannerheimintie 166, FI-00300 Helsinki, Finland; Department of Infectious Disease Epidemiology, National Public Health Insti…	After heavy rains Campylobacter jejuni together with high counts of Escherichia coli, other coliforms and intestinal enterococci were detected from drinking water of a municipal distribution system in eastern Finland in August 2004. Three patients with a positive C. jejuni finding, who had drunk the contaminated water, were identified and interviewed. The pulsed-field gel electrophoresis (PFGE) g…	yes	application	6 outbreaks & WBE	descr_stats_01	other	PFGE and Rep-PCR data	6 other	prokaryotes	n/a	other	Campylobacter jejuni pulsed-field gel electrophoresis (PFGE) genotypes from the patient samples were identical to some of the genotypes isolated from the water	4 MST other	prokaryotes	n/a	other	repetitive DNA element analysis (rep-PCR) revealed identical patterns of E. coli and other coliform isolates	none	n/a	n/a	n/a		cbFIO	pathogen	none	none	none	none	none	Campylobacter jejuni	domestic	drinking		none	n/a		none	n/a		none	n/a		none	n/a
Ibekwe A.M., Lyon S.R.	Microbiological evaluation of fecal bacterial composition from surface water through aquifer sand material	2008	Journal of Water and Health	10.2166/wh.2008.058	USDA-ARS, US Salinity Laboratory, 450 W. Big Springs Rd., Riverside, CA 92507, United States; Orange County Water District, Fountain Valley, CA 92728, United States	When bacterial pathogens from livestock contaminate drinking water supplies, they can cause different forms of gastroenteritis. The objective of this study was to enumerate the concentrations of fecal indicator (Escherichia coli and enterococci) in surface water in order to determine removal efficiency by sand filtration. The concentrations of different indicator bacterial species were determined…	yes	application	4 treatment and transport	descr_stats_quant	none		1 trad. genFIO	prokaryotes	general	PCR	it only says PCR (E coli and ENT; uid ddl)	none	n/a	n/a	n/a		none	n/a	n/a	n/a		cbMST	none	none	none	none	none	none	biochemical test E. coli; not specified further	freshwater	n/a		domestic	n/a	indicator bacterial species were determined after running tertiary treated water through two tanks containing aquifer material	none	n/a		none	n/a		none	n/a
Knee K.L., Layton B.A., Street J.H., Boehm A.B., Paytan A.	Sources of nutrients and fecal indicator bacteria to nearshore waters on the north shore of Kaua'i (Hawai'i, USA)	2008	Estuaries and Coasts	10.1007/s12237-008-9055-6	Department of Geological and Environmental Sciences, Stanford University, Stanford, CA 94305, United States; Environmental and Water Studies, Department of Civil and Environmental Engineering, Stanford University, Stanford, CA 94305, United States; Institute of Marine Sciences, University of California, Santa Cruz, CA 95064, United States	Water quality monitoring in Hanalei Bay, Kaua'i (Hawai'i, USA) has documented intermittent high concentrations of nutrients (nitrate, phosphate, silica, and ammonium) and fecal indicator bacteria (FIB, i.e., enterococci and Escherichia coli) in nearshore waters and spurred concern that contaminated groundwater might be discharging into the bay. The present study sought to identify and track sourc…	yes	application	7 other applications	descr_stats_quant	stats_simple		3 MST marker	prokaryotes	human	PCR	esp gene	none	n/a	n/a	n/a		none	n/a	n/a	n/a		cbFIO	physicochem_nutrients	none	none	none	none	none		seawater	n/a		freshwater	n/a		none	n/a		none	n/a		none	n/a
Schill W.B., Mathes M.V.	Real-time PCR detection and quantification of nine potential sources of fecal contamination by analysis of mitochondrial Cytochrome b targets	2008	Environmental Science and Technology	10.1021/es800051z	U.S. Geological Survey Leetown Science Center, 11649 Leetown Road, Kearneysville, WV 25430, United States; U.S. Geological Survey, 11 Dunbar Street, Charleston, WV 25301, United States	We designed and tested real-time PCR probe/primer sets to detect and quantify Cytochrome b sequences of mitochondrial DNA (mtDNA) from nine vertebrate species of pet (dog), farm (cow, chicken, sheep, horse, pig), wildlife (Canada goose, white-tailed deer), and human. Linear ranges of the assays were from 101 to 108 copies/μl. To formally test the performance of the assays, twenty blinded fecal su…	yes	establishment	none
Lee D.-Y., Lauder H., Cruwys H., Falletta P., Beaudette L.A.	Development and application of an oligonucleotide microarray and real-time quantitative PCR for detection of wastewater bacterial pathogens	2008	Science of the Total Environment	10.1016/j.scitotenv.2008.03.004	National Water Research Institute, Environment Canada, 867 Lakeshore Road, Burlington, Ont. L7R 4A6, Canada; Environmental Science and Technology Centre, Environment Canada, 335 River Road South, Ottawa, Ont. K1A 0H3, Canada	Conventional microbial water quality test methods are well known for their technical limitations, such as lack of direct pathogen detection capacity and low throughput capability. The microarray assay has recently emerged as a promising alternative for environmental pathogen monitoring. In this study, bacterial pathogens were detected in municipal wastewater using a microarray equipped with short…	yes	establishment	none
Ahmed W., Stewart J., Powell D., Gardner T.	Evaluation of the host-specificity and prevalence of enterococci surface protein (esp) marker in sewage and its application for sourcing human fecal pollution	2008	Journal of Environmental Quality	10.2134/jeq2007.0474	Dep. of Natural Resources and Water, QLD 4068, Australia; BMT WBM Pty. Ltd., QLD 4004, Australia; Faculty of Science, Health and Education, Univ. of the Sunshine Coast, Maroochydore DC, QLD 4558, Australia	The suitability of the enterococci surface protein (esp) marker to detect human fecal pollution was evaluated by testing 197 fecal samples from 13 host groups in Southeast Queensland, Australia. Overall, this marker was detected in 90.5% of sewage and septic system samples and could not be detected in any fecal samples from 12 animal host groups. The sensitivity of the esp primer to detect the hu…	yes	establishment	none
Lu J., Santo Domingo J.W., Lamendella R., Edge T., Hill S.	Phylogenetic diversity and molecular detection of bacteria in gull feces	2008	Applied and Environmental Microbiology	10.1128/AEM.00019-08	U.S. Environmental Protection Agency, Office of Research and Development, National Risk Management Research Laboratory, 26 Martin Luther King Drive, Cincinnati, OH 45268, United States; Department of Environmental Engineering, University of Cincinnati, Cincinnati, OH 45220, United States; National Water Research Institute, Environment Canada, 867 Lakeshore Road, Burlington, ON L7R 4A6, Canada; U.…	In spite of increasing public health concerns about the potential risks associated with swimming in waters contaminated with waterfowl feces, little is known about the composition of the gut microbial community of aquatic birds. To address this, a gull 16S rRNA gene clone library was developed and analyzed to determine the identities of fecal bacteria. Analysis of 282 16S rRNA gene clones demonst…	yes	establishment	none
Muscillo M., Pourshaban M., Iaconelli M., Fontana S., Di Grazia A., Manzara S., Fadda G., Santangelo R., La Rosa G.	Detection and quantification of human adenoviruses in surface waters by nested PCR, TaqMan real-time PCR and cell culture assays	2008	Water, Air, and Soil Pollution	10.1007/s11270-007-9608-5	Department of Environment and Primary Prevention, Istituto Superiore di Sanità, Viale Regina Elena 299, Rome 00161, Italy; Policlinico A.Gemelli, Istituto di Microbiologia, Università Cattolica del Sacro Cuore, Rome, Italy	Adenoviruses are emerging pathogens which may represent new indicators of microbial water quality. In the present study, environmental samples of seawater, estuarine water, and influents of sewage treatment plants underwent both standard bacteriological and viral analyses (adenovirus identification, typing and quantification) in order to evaluate the role of surface water contamination as a possi…	yes	establishment	none
Belanche-Muñoz L., Blanch A.R.	Machine learning methods for microbial source tracking	2008	Environmental Modelling and Software	10.1016/j.envsoft.2007.09.013	Department of Software, Polytechnical University of Catalonia, Jordi Girona 1-3, Barcelona, Catalonia, Spain; Department of Microbiology, University of Barcelona, Avda. Diagonal 645, Barcelona, Spain	This paper reports on a successful application of statistical and inductive learning methods to determine optimal discriminating parameters and develop predictive models for the determination of faecal sources in waters, recently and heavily polluted with wastewaters (microbial source tracking). The data comes from an international study in which various microbial and chemical parameters were det…	yes	establishment	none
Shanks O.C., Atikovic E., Blackwood A.D., Lu J., Noble R.T., Domingo J.S., Seifring S., Sivaganesan M., Haugland R.A.	Quantitative PCR for detection and enumeration of genetic markers of bovine fecal pollution	2008	Applied and Environmental Microbiology	10.1128/AEM.01843-07	U.S. Environmental Protection Agency, Office of Research and Development, National Risk Management Research Laboratory, 26 West Martin Luther King Drive, Cincinnati, OH 45268, United States; University of North Carolina at Chapel Hill, Institute of Marine Sciences, 3431 Arendell St., Morehead City, NC 28557, United States; U.S. Environmental Protection Agency, Office of Research and Development, …	Accurate assessment of health risks associated with bovine (cattle) fecal pollution requires a reliable host-specific genetic marker and a rapid quantification method. We report the development of quantitative PCR assays for the detection of two recently described bovine feces-specific genetic markers and a method for the enumeration of these markers using a Markov chain Monte Carlo approach. Bot…	yes	establishment	none
Lamendella R., Santo Domingo J.W., Kelty C., Oerther D.B.	Bifidobacteria in feces and environmental waters	2008	Applied and Environmental Microbiology	10.1128/AEM.01221-07	Department of Environmental Engineering, University of Cincinnati, Cincinnati, OH 45220, United States; U.S. Environmental Protection Agency, Office of Research and Development, National Risk Management Research Laboratory, 26 Martin Luther King Dr., Cincinnati, OH 4526, United States	Bifidobacteria have been recommended as potential indicators of human fecal pollution in surface waters even though very little is known about their presence in nonhuman fecal sources. The objective of this research was to shed light on the occurrence and molecular diversity of this fecal indicator group in different animals and environmental waters. Genus- and species-specific 16S rRNA gene PCR …	yes	establishment	none
Esseili M.A., Kassem I.I., Sigler V.	Optimization of DGGE community fingerprinting for characterizing Escherichia coli communities associated with fecal pollution	2008	Water Research	10.1016/j.watres.2008.08.002	Department of Environmental Sciences, University of Toledo, 2801 West Bancroft Street, Toledo, OH 43606, United States	We evaluated the use of DGGE fingerprinting to differentiate communities of Escherichia coli from animal and geographic sources. An initial screening of 15 gene candidates revealed the ability of three target genes (mdh, phoE and uidA-4) to effectively differentiate E. coli communities originating in horses, pigs, geese and goats. Cluster and jackknife analyses performed on the communities from a…	yes	establishment	none
Morrison C.R., Bachoon D.S., Gates K.W.	Quantification of enterococci and bifidobacteria in Georgia estuaries using conventional and molecular methods	2008	Water Research	10.1016/j.watres.2008.07.021	Department of Biological and Environmental Sciences, Georgia College, State University, Campus Box 81, Milledgeville, GA 31061-0490, United States; The University of Georgia, Marine Extension Service, University of Georgia, 715 Bay Street, Brunswick, GA 31520-4601, United States	Fecal pollution is a serious threat to the estuarine environment along the Georgia coast. Culture-dependant and molecular methodologies were utilized to compare and evaluate the abundance of fecal indicator bacteria in four Georgia estuaries (Darien River, Frederica River, Gulley Hole Creek, and St. Marys River). The functionality of enterococci and bifidobacteria as indicator organisms in marine…	yes	both	2 single source MST	descr_stats_quant	stats_simple		3 MST marker	prokaryotes	human	qPCR	genus and species specific primers for Bifidobacterium spp. and B. adolescentis, 16S	1 trad. genFIO	prokaryotes	general	qPCR	enterococci as tuf gene copies	none	n/a	n/a	n/a		cbFIO	none	none	none	none	none	none		estuary	n/a		none	n/a		none	n/a		none	n/a		none	n/a
Hansen D.L., Clark J.J., Ishii S., Sadowsky M.J., Hicks R.E.	Sources and sinks of Escherichia coli in benthic and pelagic fish	2008	Journal of Great Lakes Research	10.3394/0380-1330(2008)34[228:SASOEC]2.0.CO;2	Department of Biology, University of Minnesota Duluth, 207 Swenson Science Building, 1035 Kirby Drive, Duluth, MN 55812-3004, United States; Department of Soil, Water, and Climate, University of Minnesota, 439 Borlaug Hall, St. Paul, MN 55108, United States; BioTechnology Institute, University of Minnesota, 439 Borlaug Hall, 1991 Upper Buford Circle, St. Paul, MN 55108, United States	Escherichia coli and fecal coliform bacteria were isolated from five benthic and four pelagic fish species to determine their role in the fecal contamination of recreational waters. All fish were collected during fall 2006 from Southworth Marsh in the Duluth-Superior Harbor, a public beach that is commonly posted to minimize water contact due to high E. coli levels. Although fecal coliform bacter…	yes	both	3 multi source MST	other	none		4 MST other	prokaryotes	n/a	other	E.coli HFERP DNA fingerprinting	none	n/a	n/a	n/a		none	n/a	n/a	n/a		cbFIO	none	none	none	none	none	none		freshwater	recreational		faeces	n/a	fish	sediment_sand	recreational		none	n/a		none	n/a
Kelsey R.H., Webster L.F., Kenny D.J., Stewart J.R., Scott G.I.	Spatial and temporal variability of ribotyping results at a small watershed in South Carolina	2008	Water Research	10.1016/j.watres.2007.11.038	National Oceanic and Atmospheric Administration, Center for Coastal Environmental Health and Biomolecular Research (JHT Incorporated), Oxford, MD 21654, United States; National Oceanic and Atmospheric Administration, Center for Coastal Environmental Health and Biomolecular Research, Charleston, SC, United States; University of North Carolina, Coastal Studies Institute, Manteo, NC, United States; …	The utility of library-based ribotyping methods for a very small study area was evaluated through comparison of local results to libraries with differing spatial and temporal scales. Ribotyping of Escherichia coli isolates was used to evaluate sources of fecal pollution at a coastal golf course in Beaufort County, South Carolina. Thirty-five E. coli isolates were obtained from water samples from …	yes	both	3 multi source MST	other	none		4 MST other	prokaryotes	n/a	other	E.coli ribotyping	none	n/a	n/a	n/a		none	n/a	n/a	n/a		cbFIO	none	none	none	none	none	none		freshwater	n/a		faeces	n/a		none	n/a		none	n/a		none	n/a
Ahmed W., Stewart J., Gardner T., Powell D.	A real-time polymerase chain reaction assay for quantitative detection of the human-specific enterococci surface protein marker in sewage and environmental waters	2008	Environmental Microbiology	10.1111/j.1462-2920.2008.01715.x	Department of Natural Resources and Water, QLD 4068, Australia; Faculty of Science, Health and Education, University of the Sunshine Coast, Maroochydore DC, QLD 4558, Australia	A real-time polymerase chain reaction (PCR) assay using SYBR Green I dye was developed to quantify the Enterococcus faecium enterococci surface protein (esp) marker in sewage (n = 16) and environmental waters (n = 16). The concentration of culturable enterococci in raw sewage samples ranged between 1.3 × 105 and 5.6 × 105 colony-forming units (cfu) per 100 ml. The real-time PCR detected 9.8 × 103…	yes	establishment	none
Yampara-Iquise H., Zheng G., Jones J.E., Carson C.A.	Use of a Bacteroides thetaiotaomicron-specific α-1-6, mannanase quantitative PCR to detect human faecal pollution in water	2008	Journal of Applied Microbiology	10.1111/j.1365-2672.2008.03895.x	Department of Veterinary Pathobiology, University of Missouri, Columbia, MO, United States; Department of Veterinary Pathobiology, University of Missouri, 201 Connaway Hall, Columbia, MO 65211, United States	Aims: The aims of this work were to develop a quantitative test, based on Bacteroides thetaiotaomicron, for human faecal pollution in water and to evaluate test performance. Methods and Results: qPCR primers, based on the complete genomic sequence of B. thetaiotaomicron VPI 5482, were designed and tested. The single-copy putative mannanase homologue, α-1-6 mannanase, was selected as the particula…	yes	establishment	none
Marcheggiani S., Iaconelli M., D'angelo A., Pierdominici E., La Rosa G., Muscillo M., Equestre M., Mancini L.	Microbiological and 16S rRNA analysis of sulphite-reducing clostridia from river sediments in central Italy	2008	BMC Microbiology	10.1186/1471-2180-8-171	Department of Environment and Primary Prevention, Istituto Superiore di Sanità, Viale Regina Elena 299, 00169 Rome, Italy; Department of Cell Biology and Neurosciences, Istituto Superiore di Sanità, Viale Regina Elena 299, 00169 Rome, Italy	Background. Microbiological indicators are commonly used in the assessment of public health risks associated with fecal contamination of freshwater ecosystems. Sediments are a reservoir of microorganisms, and can thus provide information on past pollution events, not obtainable through the testing of surface water. Moreover, pathogens present in sediment may represent future threats to human heal…	yes	establishment	none
Reischer G.H., Haider J.M., Sommer R., Stadler H., Keiblinger K.M., Hornek R., Zerobin W., Mach R.L., Farnleitner A.H.	Quantitative microbial faecal source tracking with sampling guided by hydrological catchment dynamics	2008	Environmental Microbiology	10.1111/j.1462-2920.2008.01682.x	Institute of Chemical Engineering, Gene Technology Group, Vienna University of Technology, Getreidemarkt 9/166-5-2, A-1060 Vienna, Austria; Clinical Institute of Hygiene and Medical Microbiology, Medical University Vienna, Kinderspitalgasse 15, A-1090 Vienna, Austria; Institute of Water Resources Management, Hydrogeology and Geophysics, Joanneum Research, Elisabethstraße 16/II, A-8010 Graz, Austr…	The impairment of water quality by faecal pollution is a global public health concern. Microbial source tracking methods help to identify faecal sources but the few recent quantitative microbial source tracking applications disregarded catchment hydrology and pollution dynamics. This quantitative microbial source tracking study, conducted in a large karstic spring catchment potentially influenced…	yes	application	3 multi source MST	descr_stats_quant	stats_simple		3 MST marker	prokaryotes	ruminant	qPCR	ruminant-specific faecal Bacteroidetes marker	3 MST marker	prokaryotes	human	qPCR	and a human-specific faecal Bacteroidetes marker	none	n/a	n/a	n/a		cbFIO	physicochem_nutrients	hydrology	none	none	none	none		groundwater	n/a		soil	n/a		none	n/a		none	n/a		none	n/a
Abo-Amer A.E., Soltan E.-S.M., Abu-Gharbia M.A.	Molecular approach and bacterial quality of drinking water of urban and rural communities in Egypt	2008	Acta Microbiologica et Immunologica Hungarica	10.1556/AMicr.55.2008.3.3	Department of Botany, Division of Microbiology, Sohag University, Sohag, Egypt	Water is necessary to life so when supplied as drinking water to consumers, a satisfactory quality must be maintained. In Egypt, infectious intestinal diseases are the major cause of hospitalization in almost all regions. The purpose of this study was to evaluate the microbiological quality of treated and untreated water samples from urban and rural communities. Thirty-five samples of treated (ch…	yes	both	1 pollution detection	descr_stats_01	descr_stats_quant		1 trad. genFIO	prokaryotes	general	PCR	functional gene fragments such as dctA, dcuB, frdA, dcuS and dcuR genes of the E. coli was adapted for use as a non-cultivation-based molecular approach for detection of E. coli populations	none	n/a	n/a	n/a		none	n/a	n/a	n/a		cbFIO	pathogen	none	none	none	none	none		domestic	drinking	treated (chlorinated) water from taps, 25 samples of bottled water	groundwater	drinking	15 samples of hand pump (untreated) water	none	n/a		none	n/a		none	n/a
Diniz-Mendes L., De Paula V.S., Luz S.L.B., Niel C.	High prevalence of human Torque teno virus in streams crossing the city of Manaus, Brazilian Amazon	2008	Journal of Applied Microbiology	10.1111/j.1365-2672.2007.03720.x	Laboratory of Molecular Virology, Oswaldo Cruz Institute, FIOCRUZ, Rio de Janeiro, Brazil; Laboratory of Technological Development, Oswaldo Cruz Institute, FIOCRUZ, Rio de Janeiro, Brazil; Biodiversity in Health, Leônidas e Maria Deane Research Center, FIOCRUZ, Manaus, Brazil; Laboratory of Molecular Virology, Oswaldo Cruz Institute, FIOCRUZ, Avenida Brasil 4365, 21040-900 Rio de Janeiro, RJ, Bra…	Aims: Torque teno virus (TTV) is a human DNA virus chronically infecting most healthy individuals worldwide and can be transmitted by faecal-oral route. The occurrence of TTV was evaluated in the streams crossing the city of Manaus (Brazilian Amazon) over a 1-year period, four times a year. Methods and Results: Fifty-two water samples were collected from 13 different locations. Viruses were conce…	yes	establishment	none
Wade T.J., Calderon R.L., Brenner K.P., Sams E., Beach M., Haugland R., Wymer L., Dufour A.P.	High sensitivity of children to swimming-associated gastrointestinal illness: Results using a rapid assay of recreational water quality	2008	Epidemiology	10.1097/EDE.0b013e318169cc87	US Environmental Protection Agency, National Health and Environmental Effects Research Laboratory, Chapel Hill, NC, United States; US Environmental Protection Agency, National Exposure Research Laboratory, Cincinnati, OH, United States; Centers for Disease Control and Prevention, Atlanta, GA, United States; US EPA, Human Studies Division, MD 58 C, RTP, NC 27711, United States	BACKGROUND: Culture-based methods of monitoring fecal pollution in recreational waters require 24 to 48 hours to obtain results. This delay leads to potentially inaccurate management decisions regarding beach safety. We evaluated the quantitative polymerase chain reaction (QPCR) as a faster method to assess recreational water quality and predict swimming-associated illnesses. METHODS: We enrolled…	yes	both	5 risk	descr_stats_quant	stats_advanced		1 trad. genFIO	prokaryotes	general	qPCR	Ent	none	n/a	n/a	n/a		none	n/a	n/a	n/a		cbFIO	epidemiology	none	none	none	none	none		seawater	recreational		none	n/a		none	n/a		none	n/a		none	n/a
Stricker A.R., Wilhartitz I., Farnleitner A.H., Mach R.L.	Development of a Scorpion probe-based real-time PCR for the sensitive quantification of Bacteroides sp. ribosomal DNA from human and cattle origin and evaluation in spring water matrices	2008	Microbiological Research	10.1016/j.micres.2006.03.012	Division of Applied Biochemistry and Gene Technology, Institute of Chemical Engineering, Technical University of Vienna, Getreidemarkt 9, 1060 Vienna, Austria	Spring water from alpine catchments are important water resources but they can be vulnerable against faecal contamination. Potential faecal contamination sources are wildlife populations, pasturing activities, or alpine tourism. Unfortunately, no faecal source tracking method is available to date which is sensitive enough for appropriate spring water monitoring and source allocation. Our purpose …	yes	establishment	none
Call D.R., Plescia P.	Identifying sources of fecal pollution in the Colville River using library-independent genetic markers	2008	Northwest Science	10.3955/0029-344X-82.2.120	Department of Microbiology and Pathology, Washington State University, Pullman, WA 99164-7040, United States; College of Veterinary Medicine, University of Illinois, Urbana-Champaign, IL 61802, United States	We examined the feasibility of using repeated sampling with binary detection of genetic markers as a means to categorize fecal pollution amongst three host sources at ten sample locations in the Colville River watershed (Washington State USA) Water samples from each site were collected eight times between June and August 2005. Total enterococci were enumerated after membrane filtration and result…	yes	both	3 multi source MST	descr_stats_01	none		3 MST marker	prokaryotes	several hosts (several markers)	PCR	Total enterococci were enumerated after membrane filtration and resulting colonies were recovered for PCR testing with a panel of 16 genetic markers (no more details)	none	n/a	n/a	n/a		none	n/a	n/a	n/a		cbFIO	none	none	none	none	none	none		freshwater	n/a		none	n/a		none	n/a		none	n/a		none	n/a
Ahmed W., Stewart J., Powell D., Gardner T.	Evaluation of Bacteroides markers for the detection of human faecal pollution	2008	Letters in Applied Microbiology	10.1111/j.1472-765X.2007.02287.x	Department of Natural Resources and Water, QLD, Australia; Faculty of Science, Health and Education, University of the Sunshine Coast, Maroochydore, QLD, Australia; Department of Natural Resource and Water, Block B, 80 Meiers Road, Brisbane, QLD 4068, Australia	Aims: This paper reports on the results of a study aimed at evaluating the specificity and sensitivity of human-specific HF183 and HF134 Bacteroides markers in various host groups and their utility to detect human faecal pollution in storm water samples collected from nonsewered catchments in Southeast Queensland, Australia. Methods and Results: The specificity and sensitivity of the HF183 and HF…	yes	establishment	none
Wijesinghe R.U., Feng Y., Wood C.W., Stoeckel D.M., Shaw J.N.	Population dynamics and genetic variability of Escherichia coli in a mixed land-use watershed	2009	Journal of Water and Health	10.2166/wh.2009.105	Department of Agronomy and Soils, Auburn University, Auburn, AL 36849, United States; Environmental Sciences Graduate Program, Ohio State University, Columbus, OH 43210, United States	Better understanding of Escherichia coli population dynamics and genetic variability in the secondary habitat is essential to improve fecal contamination monitoring and contamination pathway characterization. In this study, water samples were collected monthly over a one-year period at eight locations in the Catoma Creek watershed, a mixed land-use watershed in Central Alabama. E. coli concentrat…	yes	both	7 other applications	other	none		6 other	prokaryotes	n/a	other	population structure of E.coli isolates from water	none	n/a	n/a	n/a		none	n/a	n/a	n/a		cbFIO	hydrology	none	none	none	none	none		freshwater	n/a		none	n/a		none	n/a		none	n/a		none	n/a
Fremaux B., Boa T., Chaykowski A., Kasichayanula S., Gritzfeld J., Braul L., Yost C.	Assessment of the microbial quality of irrigation water in a prairie watershed	2009	Journal of Applied Microbiology	10.1111/j.1365-2672.2008.04012.x	Laboratory for Irrigation Water Protection, Biology Department, University of Regina, 3737 Wascana Parkway, Regina, SK S4S0A2, Canada; Laboratory for Irrigation Water Protection, Biology Department, University of Regina, Regina, SK, Canada; Water Quality Unit, Prairie Farm Rehabilitation Administration 1800, Regina, SK, Canada	Aims: To assess levels of faecal contamination in the Qu'Appelle River (Saskatchewan, Canada) and its suitability for irrigation, by using the Colilert-18/Quanti-Tray technology. Methods and Results: Various sites located along the Qu'Appelle River were sampled weekly from May to August 2005-2007. A total of 594 freshwater samples were collected and analysed for enumeration of Escherichia coli us…	yes	application	7 other applications	other	none		6 other	prokaryotes	n/a	other	population structure of E.coli isolates from water, isolated using Colilert (??!)	none	n/a	n/a	n/a		none	n/a	n/a	n/a		cbFIO	hydrology	none	none	none	none	none		freshwater	irrigation		none	n/a		none	n/a		none	n/a		none	n/a
Savichtcheva O., Okabe S.	Qualitative and quantitative estimation of host-specific fecal pollution using Bacteroides-Prevotella 16S rRNA genetic markers by T-RFLP and real-time PCR analyses	2009	Water Science and Technology	10.2166/wst.2009.213	Department of Aerology, Graduate School of Engineering, Tula State University, Lenin avenue 92, Tula 300600, Russian Federation; Department of Urban and Environmental Engineering, Graduate School of Engineering, Hokkaido University, North 13, West 8, Kita-ku Sapporo 060-8628, Japan	Rapid and reliable determination of the non-point sources of fecal pollution is a critical issue for the environmental microbiologists all over the world. In this work we evaluated the use of anaerobic bacterial group Bacteroides-Prevotella as an alternative fecal pollution indicator. Terminal restriction fragment length polymorphism (T-RFLP) and real-time polymerase chain reaction (RT-PCR) analy…	yes	establishment	none
Diallo M.B.C., Anceno A.J., Tawatsupa B., Tripathi N.K., Wangsuphachart V., Shipin O.V.	GIS-based analysis of the fate of waste-related pathogens Cryptosporidium parvum, Giardia lamblia and Escherichia coli in a tropical canal network	2009	Journal of Water and Health	10.2166/wh.2009.010	Environmental Engineering and Management (EEM), Asian Institute of Technology (AIT), Klong Luang, Pathumthani 12120, Thailand; Remote Sensing and Geographic Information Systems (RS-GIS), Asian Institute of Technology (AIT), Klong Luang, Pathumthani 12120, Thailand; Faculty of Tropical Medicine, Mahidol University, 420/6 Ratchawithi Rd, Bangkok 10400, Thailand	Urban canals play a major socio-economic role in many tropical countries and, particularly, Thailand. One of the overlooked functions that they perform is a significant attenuation of waste-related pathogens posing considerable health risk, as well as pollution attenuation in general. The study dealt with a comparison of three canals receiving: (i) municipal, (ii) mainly industrial and (iii) main…	yes	application	1 pollution detection	descr_stats_quant	stats_simple		1 trad. genFIO	prokaryotes	general	qPCR	qPCR E. coli	none	n/a	n/a	n/a		none	n/a	n/a	n/a		cbFIO	pathogen	physicochem_nutrients	none	none	none	none	nutrient status assessed; Giardia and Crypto; not clear if only human associated assemblages targeted	freshwater	n/a		none	n/a		none	n/a		none	n/a		none	n/a
Rosario K., Symonds E.M., Sinigalliano C., Stewart J., Breitbart M.	Pepper mild mottle virus as an indicator of fecal pollution	2009	Applied and Environmental Microbiology	10.1128/AEM.00410-09	University of South Florida, College of Marine Science, 140 7th Ave. South, St. Petersburg, FL 33701, United States; NOAA Atlantic Oceanographic and Meterological Laboratory, Miami, FL, United States; NOAA National Ocean Service, Center for Coastal Environmental Health and Biomolecular Research, Charleston, SC, United States; Department of Environmental Sciences and Engineering, Gillings School o…	Accurate indicators of fecal pollution are needed in order to minimize public health risks associated with wastewater contamination in recreational waters. However, the bacterial indicators currently used for monitoring water quality do not correlate with the presence of pathogens. Here we demonstrate that the plant pathogen Pepper mild mottle virus (PMMoV) is widespread and abundant in wastewate…	yes	establishment	none
Liu Y.J., Zhang C.M., Wang X.C.	Simultaneous detection of enteric bacteria by QPCR in surface waters located in an urban area	2009	Human and Ecological Risk Assessment	10.1080/10807030903153279	Key Laboratory of Northwest Water Resource, Ecology and Environment, Ministry of Education, Xi'an University of Architecture and Technology, Xi'an, 710055, China	A rapid quantitative polymerase chain reaction (QPCR) method was developed for simultaneous detection of enteric bacteria from surface waters by utilizing a pair of universal primers that targeted four bacteria strains, namely Shigella dysenteriae, Vibrio cholerae, Salmonella typhimurium, and Escherichia coli. It was estimated that the QPCR method had a 94% confidence, and a detection limit as 2.…	yes	establishment	none
Lu J., Santo Domingo J.W., Hill S., Edge T.A.	Microbial diversity and host-specific sequences of Canada goose feces	2009	Applied and Environmental Microbiology	10.1128/AEM.00462-09	U.S. Environmental Protection Agency, Office of Research and Development, National Risk Management Research Laboratory, 26 West Martin Luther King Drive, Cincinnati, OH 45268, United States; Water Science and Technology Directorate, National Water Research Institute, Environment Canada, 867 Lakeshore Road, Burlington, ON L7R 4A6, Canada	Methods to assess the impact of goose fecal contamination are needed as the result of the increasing number of Canada geese (Branta canadensis) near North American inland waters. However, there is little information on goose fecal microbial communities, and such data are important for the development of host-specific source-tracking methods. To address this issue, 16S rRNA gene clone libraries fo…	yes	establishment	none
Lamendella R., Santo Domingo J.W., Yannarell A.C., Ghosh S., Di Giovanni G., Mackie R.I., Oerther D.B.	Evaluation of swine-specific PCR assays used for fecal source tracking and analysis of molecular diversity of swine-specific "Bacteroidales" populations	2009	Applied and Environmental Microbiology	10.1128/AEM.00448-09	Department of Civil and Environmental Engineering, University of Cincinnati, Cincinnati, OH 45221, United States; U.S. Environmental Protection Agency, Office of Research and Development, National Risk Management Research Laboratory, 26 Martin Luther King Drive, Cincinnati, OH 45268, United States; Department of Animal Sciences, Institute for Genomic Biology, University of Illinois at Urbana-Cham…	In this study, we evaluated the specificity, distribution, and sensitivity of Prevotella strain-based (PF163 and PigBac1) and methanogen-based (P23-2) PCR assays proposed to detect swine fecal pollution in environmental waters. The assays were tested against 222 fecal DNA extracts derived from target and nontarget animal hosts and against 34 groundwater and 15 surface water samples from five diff…	yes	establishment	none
Shanks O.C., Kelty C.A., Sivaganesan M., Varma M., Haugland R.A.	Quantitative PCR for genetic markers of human fecal pollution	2009	Applied and Environmental Microbiology	10.1128/AEM.00305-09	U.S. Environmental Protection Agency, Office of Research and Development, National Risk Management Research Laboratory, 26 West Martin Luther King Drive, Cincinnati, OH 45268, United States; U.S. Environmental Protection Agency, Office of Research and Development, National Exposure Research Laboratory, 26 West Martin Luther King Drive, Cincinnati, OH 45268, United States	Assessment of health risk and fecal bacterial loads associated with human fecal pollution requires reliable host-specific analytical methods and a rapid quantification approach. We report the development of quantitative PCR assays for quantification of two recently described human-specific genetic markers targeting Bacteroidales-like cell surface-associated genes. Each assay exhibited a range of …	yes	establishment	none
Zhang R., Lau S.C.K., Ki J.-S., Thiyagarajan V., Qian P.-Y.	Response of bacterioplankton community structures to hydrological conditions and anthropogenic pollution in contrasting subtropical environments	2009	FEMS Microbiology Ecology	10.1111/j.1574-6941.2009.00726.x	Coastal Marine Laboratory, Department of Biology, Hong Kong University of Science and Technology, Hong Kong, Hong Kong; State Key Laboratory of Marine Environmental Sciences, Xiamen University, Xiamen, China; Department of Life Science, College of Natural Science, Sangmyung University, South Korea; Division of Ecology and Biodiversity, School of Biological Sciences, University of Hong Kong, Hong …	Bacterioplankton community structures under contrasting subtropical marine environments (Hong Kong waters) were analyzed using 16S rRNA gene denaturing gradient gel electrophoresis (DGGE) and subsequent sequencing of predominant bands for samples collected bimonthly from 2004 to 2006 at five stations. Generally, bacterial abundance was significantly higher in the summer than in the winter. The ge…	yes	application	1 pollution detection	other	stats_simple		5 community	prokaryotes	n/a	other	DGGE	none	n/a	n/a	n/a		none	n/a	n/a	n/a		other	physicochem_nutrients	none	none	none	none	none	biological oxygen demand	seawater	n/a		none	n/a		none	n/a		none	n/a		none	n/a
Marti R., Dabert P., Pourcher A.-M.	Pig manure contamination marker selection based on the influence of biological treatment on the dominant fecal microbial groups	2009	Applied and Environmental Microbiology	10.1128/AEM.02791-08	Cemagref, UR GERE, 17 Avenue de Cucillé, 35044 Rennes Cedex, France; Laboratoire d'Etudes Environnementales des Systèmes Anthropisés, 2 Boulevard Lavoisier, 49045 Angers Cedex 01, France	The objective of this study was to identify a microbial marker for pig manure contamination. We quantified the persistence of four dominant bacterial groups from the pig intestinal tract throughout manure handling at 10 livestock operations (including aerobic digestion) by using molecular typing. The partial 16S rRNA genes of Bacteroides-Prevotella, Eubacterium-Clostridiaceae, Bacillus-Streptococ…	yes	establishment	none
McQuaig S.M., Scott T.M., Lukasik J.O., Paul J.H., Harwood V.J.	Quantification of human polyomaviruses JC virus and BK Virus by TaqMan quantitative PCR and comparison to other water quality indicators in water and fecal samples	2009	Applied and Environmental Microbiology	10.1128/AEM.02302-08	Department of Biology, University of South Florida, Tampa, FL 33620, United States; Biological Consulting Services of North Florida, Gainesville, FL 32609, United States; College of Marine Science, University of South Florida, St. Petersburg FL 33701, United States; Department of Biology, SCA 110, University of South Florida, 4202 E. Fowler Ave., Tampa, FL 33620, United States	In the United States, total maximum daily load standards for bodies of water that do not meet bacterial water quality standards are set by each state. The presence of human polyomaviruses (HPyVs) can be used as an indicator of human-associated sewage pollution in these waters. We have developed and optimized a TaqMan quantitative PCR (QPCR) assay based on the conserved T antigen to both quantify …	yes	establishment	none
Mieszkin S., Furet J.-P., Corthier G., Gourmelon M.	Estimation of pig fecal contamination in a river catchment by real-time PCR using two Pig-Specific Bacteroidales 16S rRNA genetic markers	2009	Applied and Environmental Microbiology	10.1128/AEM.02343-08	Ifremer EMP, Laboratoire de Microbiologie, 29280 Plouzanè, France; Unité d'Ecologie et de Physiologie du Système Digestif (UEPSD), INRA, 78352 Jouy-en-Josas Cedex, France	The microbiological quality of coastal or river water can be affected by fecal contamination from human or animal sources. To discriminate pig fecal pollution from other pollution, a library-independent microbial source tracking method targeting Bacteroidales host-specific 16S rRNA gene markers by real-time PCR was designed. Two pig-specific Bacteroidales markers (Pig-1-Bac and Pig-2-Bac) were de…	yes	establishment	none
Yamahara K.M., Walters S.P., Boehm A.B.	Growth of enterococci in unaltered, unseeded beach sands subjected to tidal wetting	2009	Applied and Environmental Microbiology	10.1128/AEM.02278-08	Department of Civil and Environmental Engineering, Environmental and Water Studies, Stanford University, Stanford, CA 94305-4020, United States	Enterococci are indicator bacteria used to assess the risk of acquiring enteric disease from swimming in marine waters. Previous work identified beach sands as reservoirs of enterococci which can be transported from the sand to the sea, where they may instigate beach advisories. The present study establishes that naturally occurring enterococci can replicate in beach sands under environmentally r…	yes	establishment	none
Symonds E.M., Griffin D.W., Breitbart M.	Eukaryotic viruses in wastewater samples from the United States	2009	Applied and Environmental Microbiology	10.1128/AEM.01899-08	College of Marine Science, University of South Florida, St. Petersburg, FL, United States; Florida Integrated Science Center, U.S. Geological Survey, Tallahassee, FL, United States; College of Marine Science, University of South Florida, 140 7th Ave. South, St. Petersburg, FL 33701, United States	Human fecal matter contains a large number of viruses, and current bacterial indicators used for monitoring water quality do not correlate with the presence of pathogenic viruses. Adenoviruses and enteroviruses have often been used to identify fecal pollution in the environment; however, other viruses shed in fecal matter may more accurately detect fecal pollution. The purpose of this study was t…	yes	establishment	none
Liu Y.J., Zhang C.M., Wang X.C.	Simultaneous detection of enteric bacteria from surface waters by QPCR in comparison with conventional bacterial indicators	2009	Environmental Monitoring and Assessment	10.1007/s10661-008-0602-1	Key Laboratory of Northwest Water Resource, Ecology and Environment, Ministry of Education, Xi'An University of Architecture and Technology, Xi'an 710055, China	A rapid quantitative polymerase chain reaction (QPCR) method was developed for simultaneous detection of enteric bacteria from surface waters by utilizing a pair of universal primers which targeted four bacteria strains, namely Shigella dysenteriae, Vibrio cholerae, Salmonella typhimurium, and Escherichia coli. It was estimated that the QPCR method had a 94% confidence, and a detection limit as 2…	yes	establishment	none
Elmir S.M., Shibata T., Solo-Gabriele H.M., Sinigalliano C.D., Gidley M.L., Miller G., Plano L.R.W., Kish J., Withum K., Fleming L.E.	Quantitative evaluation of enterococci and Bacteroidales released by adults and toddlers in marine water	2009	Water Research	10.1016/j.watres.2009.07.006	NSF-NIEHS Oceans and Human Health Center, University of Miami, Rosenstiel School for Marine and Atmospheric Sciences, 4600 Rickenbacker Causeway, EG 211 Key Biscayne, FL 33149, United States; Miami-Dade County Health Department, 1725 NW 167 Street, Miami, FL 33056, United States; NOAA Atlantic Oceanographic and Meteorological Laboratory, Miami, FL, United States; University of Northern Illinois, …	Traditionally, the use of enterococci has been recommended as the fecal indicator bacteria of choice for testing marine recreational water quality, and prior studies have shown that bathers shed large numbers of enterococci into the water. The current study expands upon prior research by evaluating shedding from both toddlers and adults, and by the expansion of measurements to include enterococci…	yes	establishment	none
Lavender J.S., Kinzelman J.L.	A cross comparison of QPCR to agar-based or defined substrate test methods for the determination of Escherichia coli and enterococci in municipal water quality monitoring programs	2009	Water Research	10.1016/j.watres.2009.08.010	Health Department, City of Racine, 730 Washington Avenue, Racine, WI 53403, United States	Molecular methods such as quantitative, real-time polymerase chain reaction (QPCR) are intended to shorten the period between sampling and publicly available results. Cross comparison studies in Racine, WI, USA evaluated QPCR against agar-based (US EPA Method 1600) and defined substrate (IDEXX Colilert-18®) methods for the detection and quantification of Escherichia coli and enterococci in a vari…	yes	establishment	none
Harwood V.J., Brownell M., Wang S., Lepo J., Ellender R.D., Ajidahun A., Hellein K.N., Kennedy E., Ye X., Flood C.	Validation and field testing of library-independent microbial source tracking methods in the Gulf of Mexico	2009	Water Research	10.1016/j.watres.2009.06.029	University of South Florida, Department of Integrative Biology SCA110, 4202 E. Fowler, Tampa, FL 33620, United States; University of Southern Mississippi, Department of Biological Sciences, Hattiesburg, MS 39406, United States; University of West Florida, Department of Biology, Pensacola, FL 32514, United States	Water quality is frequently impacted by microbial pollution from human and animal feces. Microbial source tracking (MST) can identify dominant pollution sources and improve assessment of health risk compared to indicator bacteria alone. This study aims to standardize and validate MST methods across laboratories in coastal Gulf of Mexico states. Three laboratories evaluated library-independent MST…	yes	establishment	none
Converse R.R., Blackwood A.D., Kirs M., Griffith J.F., Noble R.T.	Rapid QPCR-based assay for fecal Bacteroides spp. as a tool for assessing fecal contamination in recreational waters	2009	Water Research	10.1016/j.watres.2009.06.036	Institute of Marine Sciences, University of North Carolina at Chapel Hill, 3431 Arendell St, Morehead City, NC 28557, United States; Cawthron Institute, 98 Halifax St. East, Nelson, 7042, New Zealand; Southern California Coastal Water Research Project, 3535 Harbor Blvd, Costa Mesa, CA 92626, United States	Concentrations of fecal indicator bacteria (FIB; e.g. Escherichia coli, and Enterococcus sp.) can only be used in limited ways for determining the source of fecal contamination in recreational waters because they cannot distinguish human from non-human fecal contamination. Several Bacteroides spp. have been suggested as potential alternative indicators. We have developed a rapid, culture-independ…	yes	establishment	none
Fremaux B., Gritzfeld J., Boa T., Yost C.K.	Evaluation of host-specific Bacteroidales 16S rRNA gene markers as a complementary tool for detecting fecal pollution in a prairie watershed	2009	Water Research	10.1016/j.watres.2009.06.045	Laboratory for Irrigation Water Protection, Biology Department, University of Regina, 3737 Wascana Parkway, Regina, Sask. S4S0A2, Canada	Our ability to identify and eliminate fecal contamination of water, now and in the future, is essential to reduce incidences of waterborne disease. Bacterial source tracking is a recently developed approach for identifying sources of fecal pollution. PCR primers designed by Bernhard and Field [Bernhard, A.E., Field, K.G., 2000a. A PCR assay to discriminate human and ruminant feces on the basis of…	yes	establishment	none
Telech J.W., Brenner K.P., Haugland R., Sams E., Dufour A.P., Wymer L., Wade T.J.	Modeling Enterococcus densities measured by quantitative polymerase chain reaction and membrane filtration using environmental conditions at four Great Lakes beaches	2009	Water Research	10.1016/j.watres.2009.07.002	National Health and Environmental Effects Research Laboratory, Human Studies Division, U.S. Environmental Protection Agency, MD 58C, Research Triangle Park, NC 27711, United States; National Exposure Research Laboratory, U.S. Environmental Protection Agency, 26 W. Martin Luther King Dr, Cincinnati, OH 45268, United States	Data collected by the US Environmental Protection Agency (EPA) during the summer months of 2003 and 2004 at four US Great Lakes beaches were analyzed using linear regression analysis to identify relationships between meteorological, physical water characteristics, and beach characteristics data and the fecal indicator bacteria, Enterococcus. Water samples were analyzed for Enterococcus densities …	yes	application	1 pollution detection	modelling	stats_advanced	linear regressions	1 trad. genFIO	prokaryotes	general	qPCR	qEnt	none	n/a	n/a	n/a		none	n/a	n/a	n/a		cbFIO	physicochem_nutrients	meteorology	none	none	none	none		freshwater	recreational		sewage	n/a		none	n/a		none	n/a		none	n/a
Ahmed W., Goonetilleke A., Powell D., Gardner T.	Evaluation of multiple sewage-associated Bacteroides PCR markers for sewage pollution tracking	2009	Water Research	10.1016/j.watres.2009.08.042	Department of Natural Resources and Water, 80 Meiers Road, Indooroopilly, Sunshine Coast, QLD 4558, Brisbane, 4068, Australia; School of Urban Development, Queensland University of Technology, GPO Box 2434, Brisbane, 4001, Australia	The host specificity of the five published sewage-associated Bacteroides markers (i.e., HF183, BacHum, HuBac, BacH and Human-Bac) was evaluated in Southeast Queensland, Australia by testing fecal DNA samples (n = 186) from 11 animal species including human fecal samples collected via influent to a sewage treatment plant (STP). All human fecal samples (n = 50) were positive for all five markers in…	yes	establishment	none
Griffith J.F., Cao Y., McGee C.D., Weisberg S.B.	Evaluation of rapid methods and novel indicators for assessing microbiological beach water quality	2009	Water Research	10.1016/j.watres.2009.09.017	Southern California Coastal Water Research Project, Costa Mesa, CA, United States; Orange County Sanitation District, Fountain Valley, CA, United States	A broad suite of new measurement methods and indicators based on molecular measurement technology have been developed to assess beach water quality, but they have generally been subjected to limited testing outside of the laboratory in which they were developed. Here we evaluated 29 assays targeting a variety of bacterial, viral, and chemical analytes by providing the method developers with twelv…	yes	establishment	none
Jenkins M.W., Tiwari S., Lorente M., Gichaba C.M., Wuertz S.	Identifying human and livestock sources of fecal contamination in Kenya with host-specific Bacteroidales assays	2009	Water Research	10.1016/j.watres.2009.07.028	Department of Civil and Environmental Engineering, University of California at Davis, One Shields Avenue, Davis, CA 95616, United States; Section of Microbiology, Division of Biological Sciences, University of California at Davis, One Shields Avenue, Davis, CA 95616, United States; Department of Geography, Egerton University, P.O. Box 536, Njoro, Kenya	Microbial source tracking to distinguish between human, livestock and wildlife fecal pollution using molecular techniques is a rapidly evolving approach in many developed countries, but has not previously been applied on the African continent. DNA extracts from cow, donkey, and human fecal specimens and raw domestic sewage samples collected in Kenya were tested against five existing quantitative …	yes	establishment	none
Ahmed W., Goonetilleke A., Powell D., Chauhan K., Gardner T.	Comparison of molecular markers to detect fresh sewage in environmental waters	2009	Water Research	10.1016/j.watres.2009.09.047	Department of Natural Resources and Water, 80 Meiers Road, Indooroopilly, Brisbane, 4068, Australia; School of Urban Development, Queensland University of Technology, GPO Box 2434, Brisbane, 4001, Australia; Faculty of Science, Health and Education, University of the Sunshine Coast, Maroochydore DC, 4558 QLD, Australia	Human-specific Bacteroides HF183 (HS-HF183), human-specific Enterococci faecium esp (HS-esp), human-specific adenoviruses (HS-AVs) and human-specific polyomaviruses (HS-PVs) assays were evaluated in freshwater, seawater and distilled water to detect fresh sewage. The sewage spiked water samples were also tested for the concentrations of traditional fecal indicators (i.e., Escherichia coli, entero…	yes	establishment	none
Bae S., Wuertz S.	Rapid decay of host-specific fecal Bacteroidales cells in seawater as measured by quantitative PCR with propidium monoazide	2009	Water Research	10.1016/j.watres.2009.06.053	Department of Civil and Environmental Engineering, University of California, Davis, One Shields Avenue, Davis, CA 95616, United States	We investigated the persistence of feces-derived Bacteroidales cells and their DNA in seawater under natural conditions using an optimized chemical method based on co-extraction of nucleic acids with propidium monoazide (PMA), which interferes with PCR amplification of molecular markers from extracellular DNA and dead bacterial cells. The previously validated Bacteroidales assays BacUni-UCD, BacH…	yes	establishment	none
Walters S.P., Yamahara K.M., Boehm A.B.	Persistence of nucleic acid markers of health-relevant organisms in seawater microcosms: Implications for their use in assessing risk in recreational waters	2009	Water Research	10.1016/j.watres.2009.05.047	Stanford University, Department of Civil and Environmental Engineering, 473 Via Ortega, M-06, Stanford, CA 94305, United States	In the last decade, the use of culture-independent methods for detecting indicator organisms and pathogens in recreational waters has increased and has led to heightened interest in their use for routine water quality monitoring. However, a thorough understanding of the persistence of genetic markers in environmental waters is lacking. In the present study, we evaluate the persistence of enteroco…	yes	establishment	none
Haramoto E., Kitajima M., Katayama H., Asami M., Akiba M., Kunikane S.	Application of real-time PCR assays to genotyping of F-specific phages in river water and sediments in Japan	2009	Water Research	10.1016/j.watres.2009.05.043	Interdisciplinary Graduate School of Medicine and Engineering, University of Yamanashi, 4-3-11 Takeda, Kofu, Yamanashi, 400-8511, Japan; Department of Urban Engineering, Graduate School of Engineering, The University of Tokyo, Tokyo, Japan; Department of Water Supply Engineering, National Institute of Public Health, Wako, Japan; Institute for Environmental Sciences, University of Shizuoka, Shizuo…	Genotyping of F-specific RNA phages is currently one of the most promising approaches to differentiate between human and animal fecal contamination in aquatic environments. In this study, a total of 18 river water and sediment samples were collected from the Tonegawa River basin, Japan, in order to describe the genogroup distribution of F-specific RNA and DNA phages using genogroup-specific real-…	yes	establishment	none
Hamza I.A., Jurzik L., Stang A., Sure K., Überla K., Wilhelm M.	Detection of human viruses in rivers of a densly-populated area in Germany using a virus adsorption elution method optimized for PCR analyses	2009	Water Research	10.1016/j.watres.2009.03.020	Department of Hygiene, Social and Environmental Medicine, Ruhr-University Bochum, Germany; Department of Molecular and Medical Virology, Ruhr-University Bochum, D-44780 Bochum, Germany	Transmission of viruses via surface water is a major public health concern. To determine the viral concentration in rivers of a densly-populated area in Germany, the virus adsorption elution (VIRADEL) method was optimized for downstream PCR applications. Using a high-salt alkaline phosphate buffer for elution, the median recovery efficiency from spiked 1 l water samples ranged from 21.3% to 100% …	yes	both	2 single source MST	descr_stats_01	bioinformatics_simple		3 MST marker	viruses	human	qPCR	human polyomavirus, adenoviruses and group A rotaviruses.	3 MST marker	viruses	human	sequencing	human polyomavirus, adenoviruses and group A rotaviruses.	none	n/a	n/a	n/a		pathogen	none	none	none	none	none	none	Noroviruses genogroup II, enteroviruses	freshwater	n/a		none	n/a		none	n/a		none	n/a		none	n/a
Kortbaoui R., Locas A., Imbeau M., Payment P., Villemur R.	Universal mitochondrial PCR combined with species-specific dot-blot assay as a source-tracking method of human, bovine, chicken, ovine, and porcine in fecal-contaminated surface water	2009	Water Research	10.1016/j.watres.2009.01.030	INRS-Institut Armand-Frappier, 531 Boulevard des Prairies, Laval, Que. H7V 1B7, Canada	Mitochondrial (mt) DNA has the potential to be used as an animal-specific genetic marker for source-tracking of fecal contamination in surface waters and groundwaters. In this report, we describe the development of a method to detect in a single assay human, bovine, ovine, porcine and chicken mitochondrial (mt) DNA in water. Consensus nucleic sequences were found between human, bovine, porcine, o…	yes	establishment	none
Ogorzaly L., Tissier A., Bertrand I., Maul A., Gantzer C.	Relationship between F-specific RNA phage genogroups, faecal pollution indicators and human adenoviruses in river water	2009	Water Research	10.1016/j.watres.2008.12.011	Laboratory of Physical Chemistry and Microbiology for the Environment (LCPME), UMR 7564 CNRS Nancy Université, Faculté de Pharmacie, 5 rue Albert Lebrun, 54000 Nancy, France; LMAM, CNRS UMR 7122, Ile du Saulcy, 57045 Metz, France	Recent studies have shown the increasing interest of F-specific RNA phage genotyping to identify major sources of faecal contamination in waters. This study, conducted in a river located in an urbanized watershed with recognized anthropogenic influences, was aimed at evaluating the relevance of direct phage genotyping by real-time RT-PCR. One hundred percent of positive results were obtained with…	yes	both	3 multi source MST	descr_stats_quant	stats_simple		3 MST marker	viruses	several hosts (several markers)	PCR	F-specific RNA phage genotyping after cultivation	3 MST marker	viruses	several hosts (several markers)	PCR	F-specific RNA phage genotyping directly from the sample, no cultivation step	none	n/a	n/a	n/a		cbFIO	physicochem_nutrients	pathogen	none	none	none	none	human adenovirus	freshwater	n/a	urban river, anthropogenic impacts	none	n/a		none	n/a		none	n/a		none	n/a
Wong M., Kumar L., Jenkins T.M., Xagoraraki I., Phanikumar M.S., Rose J.B.	Evaluation of public health risks at recreational beaches in Lake Michigan via detection of enteric viruses and a human-specific bacteriological marker	2009	Water Research	10.1016/j.watres.2008.11.051	Department of Crops and Soil Sciences, Michigan State University, A570 Plant and Soil Sciences Bldg., East Lansing, MI 48824, United States; Michigan State University, 3 Natural Resources Building, East Lansing, MI 48824, United States; G11 BVC Breathitt Veterinary Center, Murray State University, Murray, KY 42071, United States; A136 Engineering Research Complex, Michigan State University, East …	Each year the National Resource Defense Council addresses the quality of US beaches by routine bacterial indicators. In the Great Lakes region the indicator used is Escherichia coli and for 2007 more beaches were closed and impacted than ever before. In this study, water quality was addressed at two Lake Michigan Beaches over the 2004 swimming season by monitoring infectious enteric viruses by ce…	yes	application	5 risk	QMRA	stats_advanced	predictive models of virus pollution were best described utilizing physical parameters like wind speed, wind direction and water temperature. The esp marker was not predictive of human viruses.	3 MST marker	prokaryotes	human	PCR	Enterococcal Surface Protein (esp).	none	n/a	n/a	n/a		none	n/a	n/a	n/a		pathogen	physicochem_nutrients	meteorology	none	none	none	none	infectious enteroviruses by cell culture and integrated PCR	freshwater	recreational		none	n/a		none	n/a		none	n/a		none	n/a
Bonkosky M., Hernández-Delgado E.A., Sandoz B., Robledo I.E., Norat-Ramírez J., Mattei H.	Detection of spatial fluctuations of non-point source fecal pollution in coral reef surrounding waters in southwestern Puerto Rico using PCR-based assays	2009	Marine Pollution Bulletin	10.1016/j.marpolbul.2008.09.008	Department of Environmental Health, University of Puerto Rico, Graduate School of Public Health, Medical Sciences Campus, P.O. Box 365067, San Juan, 00936-5067, Puerto Rico; UPR, Department of Biology, Center for Applied Tropical Ecology and Conservation, P.O. Box 23360, San Juan, 00931-3360, Puerto Rico; UPR-MSC, Microbiology and Medical Zoology Department, P.O. Box 365067, San Juan, 00936-5067,…	Human fecal contamination of coral reefs is a major cause of concern. Conventional methods used to monitor microbial water quality cannot be used to discriminate between different fecal pollution sources. Fecal coliforms, enterococci, and human-specific Bacteroides (HF183, HF134), general Bacteroides-Prevotella (GB32), and Clostridium coccoides group (CP) 16S rDNA PCR assays were used to test for…	yes	application	2 single source MST	descr_stats_quant	none		3 MST marker	prokaryotes	human	PCR	HF183, HF134	1 trad. genFIO	prokaryotes	general	PCR	Clostridium coccoides group (CP) 16S rDNA	none	n/a	n/a	n/a		cbFIO	none	none	none	none	none	none		seawater	other	coral reef	none	n/a		none	n/a		none	n/a		none	n/a
Korajkic A., Badgley B.D., Brownell M.J., Harwood V.J.	Application of microbial source tracking methods in a Gulf of Mexico field setting	2009	Journal of Applied Microbiology	10.1111/j.1365-2672.2009.04351.x	Department of Biology, University of South Florida, 4202 East Fowler Avenue, SCA 110, Tampa, FL 33620, United States	Aims: Microbial water quality and possible human sources of faecal pollution were assessed in a Florida estuary that serves shellfishing and recreational activities. Methods and Results: Indicator organisms (IO), including faecal coliforms, Escherichia coli and enterococci, were quantified from marine and river waters, sediments and oysters. Florida recreational water standards were infrequently …	yes	application	2 single source MST	descr_stats_01	none		3 MST marker	prokaryotes	human	PCR	esp gene	none	n/a	n/a	n/a		none	n/a	n/a	n/a		cbFIO	hydrology	none	none	none	none	none	hydrology assessed using Lagrangian drifters (drogues)	seawater	n/a		freshwater	n/a		sediment_sand	n/a		none	n/a		none	n/a
Bonjoch X., Lucena F., Blanch A.R.	The persistence of bifidobacteria populations in a river measured by molecular and culture techniques	2009	Journal of Applied Microbiology	10.1111/j.1365-2672.2009.04297.x	Department de Microbiologia, Facultat de Biologia, Universitat de Barcelona, Avinguda Diagonal 645, E-08028 Barcelona, Spain	Aims: To determine relative to faecal coliforms (FC) and sulfite-reducing clostridia (SRC), the environmental persistence of natural populations of Bifidobacterium spp. enumerated by culturing and quantitative polymerase chain reaction (q-PCR). Methods and Results: Dialysis tubing containing river supplemented with overnight cultures of Bifidobacterium adolescentis (BA) and Bifidobacterium dentiu…	yes	establishment	none
Baker-Austin C., Morris J., Lowther J.A., Rangdale R., Lees D.N.	Rapid identification and differentiation of agricultural faecal contamination sources using multiplex PCR	2009	Letters in Applied Microbiology	10.1111/j.1472-765X.2009.02679.x	Centre for Environment, Fisheries and Aquaculture Science, Weymouth Laboratory, Weymouth, Dorset DT4 8UB, United Kingdom; Kings College London, London, United Kingdom	Aims: To develop a quick, easy-to-use, robust and sensitive multiplex PCR assay to detect common sources of agricultural faecal contamination using a combination of bacterial and eukaryote-specific PCR targets. Method and Results: A novel multiplex PCR method was developed that utilizes primers specific for a conserved region of the eukaryote cytochrome-B gene as well as a universal 16S rRNA and …	yes	establishment	none
McLain J.E.T., Ryu H., Kabiri-Badr L., Rock C.M., Abbaszadegan M.	Lack of specificity for PCR assays targeting human Bacteroides 16S rRNA gene: Cross-amplification with fish feces	2009	FEMS Microbiology Letters	10.1111/j.1574-6968.2009.01745.x	USDA-ARS, US Arid Land Agricultural Research Center, 21881 N Cardon Lane, Maricopa AZ 85138, United States; National Risk Management Research Laboratory, US Environmental Protection Agency, Cincinnati, OH, United States; National Science Foundation, Ira A. Fulton School of Engineering, Arizona State University, Tempe, AZ, United States; University of Arizona, Maricopa Agricultural Center, Maricop…	Methods focused on members of the genus Bacteroides have been increasingly utilized in microbial source-tracking studies for identifying and quantifying sources of nonpoint fecal contamination. We present results using standard and real-time PCR to show cross-amplification of Bacteroides 16S rRNA gene molecular assays targeting human fecal pollution with fecal DNA from freshwater fish species. Al…	yes	establishment	none
Verma V., Arankalle V.A.	Virological evaluation of domestic water purification devices commonly used in India emphasizes inadequate quality and need for virological standards	2009	Tropical Medicine and International Health	10.1111/j.1365-3156.2009.02318.x	Hepatitis Division, National Institute of Virology, 130/1, Sus Road, Pashan, Pune, 411021, India	Objectives: To evaluate the performance of domestic water purification units with respect to contaminating enteric viruses. Methods: Eight domestic water purification systems widely used in India were evaluated using hepatitis E virus (HEV) as a model virus. For HEV concentration and detection, membrane filtration and real-time PCR were used respectively. Viral log reduction value (LRV) was calcu…	yes	application	4 treatment and transport	descr_stats_quant	none		6 other	viruses	human	qPCR	hepatitis E virus (HEV)	none	n/a	n/a	n/a		none	n/a	n/a	n/a		none	none	none	none	none	none	none		domestic	drinking		none	n/a		none	n/a		none	n/a		none	n/a
Saunders A.M., Kristiansen A., Lund M.B., Revsbech N.P., Schramm A.	Detection and persistence of fecal Bacteroidales as water quality indicators in unchlorinated drinking water	2009	Systematic and Applied Microbiology	10.1016/j.syapm.2008.11.004	Department of Biological Sciences, Microbiology, University of Aarhus, Ny Munkegade, Building 1540, DK-8000 Aarhus C, Denmark; Department of Chemistry and Water Technology, Danish Technological Institute, Kongsvang Allé 29, DK-8000 Aarhus C, Denmark	The results of this study support the use of fecal Bacteroidales qPCR as a rapid method to complement traditional, culture-dependent, water quality indicators in systems where drinking water is supplied without chlorination or other forms of disinfection. A SYBR-green based, quantitative PCR assay was developed to determine the concentration of fecal Bacteroidales 16S rRNA gene copies. The persis…	yes	establishment	none
Hong P.-Y., Wu J.-H., Liu W.-T.	A high-throughput and quantitative hierarchical oligonucleotide primer extension (HOPE)-based approach to identify sources of faecal contamination in water bodies	2009	Environmental Microbiology	10.1111/j.1462-2920.2009.01892.x	Division of Environmental Science and Engineering, National University of Singapore, Singapore 117576, Singapore; Department of Environmental Engineering, Sustainable Environment Research Center, National Cheng Kung University, Tainan 701, Taiwan; Department of Civil and Environmental Engineering, University of Illinois at Urbana-Champaign, Urbana, IL 61801, United States	As faecal contamination of recreational and drinking water impairs the water quality and threatens public health, water bodies are routinely monitored for faecal coliforms to detect contamination. However, faecal coliforms are facultative anaerobes that survive and reproduce in ambient waters, and their presence does not depict the origin of contamination. Therefore, the use of Bacteroides-Prevot…	yes	establishment	none
Friedman S.D., Cooper E.M., Casanova L., Sobsey M.D., Genthner F.J.	A reverse transcription-PCR assay to distinguish the four genogroups of male-specific (F+) RNA coliphages	2009	Journal of Virological Methods	10.1016/j.jviromet.2009.02.028	US Environmental Protection Agency, Gulf Ecology Division, Gulf Breeze, FL 32561, United States; University of North Carolina at Chapel Hill, Dept of Environmental Sciences and Engineering, School of Public Health, Chapel Hill, NC 27599, United States; US Environmental Protection Agency, Gulf Ecology Division, Gulf Breeze, FL 32561, United States	Goals of reducing fecal contamination in recreational, drinking, shellfishing and other waters and accurately assessing risk from exposure can best be attained if tools to distinguish between sources of pollution are available. The male-specific RNA coliphage (FRNA) genogroups display a trend of source specificity. Reverse transcription-PCR (RT-PCR) can be effectively used for genotyping if speci…	yes	establishment	none
Walters S.P., Field K.G.	Survival and persistence of human and ruminant-specific faecal Bacteroidales in freshwater microcosms	2009	Environmental Microbiology	10.1111/j.1462-2920.2009.01868.x	Stanford University, Department of Civil and Environmental Engineering, Environment and Energy Building, 473 Via Ortega, Stanford, CA 94305, United States; Oregon State University, Department of Microbiology, 220 Nash Hall, Corvallis, OR 97331, United States	Amplification of host-specific markers from Bacteroidales faecal anaerobes can rapidly identify the source of faecal pollution. It is necessary to understand persistence and survival of these markers and marker cells, both to interpret quantitative source-tracking data, and to use such data to predict pathogen occurrence. We measured marker persistence and cell survival of two human (HF134, HF183…	yes	establishment	none
Hundesa A., Maluquer de Motes C., Albinana-Gimenez N., Rodriguez-Manzano J., Bofill-Mas S., Suñen E., Rosina Girones R.	Development of a qPCR assay for the quantification of porcine adenoviruses as an MST tool for swine fecal contamination in the environment	2009	Journal of Virological Methods	10.1016/j.jviromet.2009.02.006	Department of Microbiology, Faculty of Biology, University of Barcelona, Av. Diagonal 645, Barcelona, 08028, Spain; Department of Immunology, Microbiology and Parasitology, Faculty of Pharmacy, University of the Basque Country, Paseo de la Universidad 7, Vitoria-Gasteiz, 01006, Spain	The Adenoviridae family comprises a wide diversity of viruses that may be excreted for long periods in feces or urine. Previous studies have suggested that the detection of human and animal adenoviruses as well as human and animal polyomaviruses by PCR could be used as an index of fecal contamination of human and animal origin. In this study, quantitative PCR assays targeting specifically porcine…	yes	establishment	none
Layton B.A., Walters S.P., Boehm A.B.	Distribution and diversity of the enterococcal surface protein (esp) gene in animal hosts and the Pacific coast environment	2009	Journal of Applied Microbiology	10.1111/j.1365-2672.2008.04113.x	Environmental and Water Studies, Stanford University, Jerry Yang and Akiko Yamazaki Environment and Energy Building, Mail code 4020, Stanford, CA 94305, United States; Environmental and Water Studies, Department of Civil and Environmental Engineering, Stanford University, Stanford, CA, United States	Aims: This study sought to evaluate the distribution of the enterococcal surface protein (esp) gene in Enterococcus faecium in the Pacific coast environment as well as the distribution and diversity of the gene in Northern California animal hosts. Methods and Results: Over 150 environmental samples from the Pacific coast environment (sand, surf zone, fresh/estuarine, groundwater, and storm drain)…	yes	establishment	none
Caldwell J.M., Levine J.F.	Domestic wastewater influent profiling using mitochondrial real-time PCR for source tracking animal contamination	2009	Journal of Microbiological Methods	10.1016/j.mimet.2008.11.007	Aquatic Epidemiology and Conservation Laboratory, Department of Population Health and Pathobiology, College of Veterinary Medicine, 4700 Hillsborough Street, Raleigh, NC 27606, United States	Real-time PCR amplifying mammalian and avian mitochondrial DNA (mtDNA) was developed to characterize domestic and light industrial wastewater influent from two municipal wastewater treatment facilities (WWTF) over a 24-week period. Influent samples were assayed with species-specific primers and dual-labeled probes for human, bovine, swine, dog, cat, Canada goose and white-tailed deer to detect an…	yes	establishment	none
Zheng G., Yampara-Iquise H., Jones J.E., Andrew Carson C.	Development of Faecalibacterium 16S rRNA gene marker for identification of human faeces	2009	Journal of Applied Microbiology	10.1111/j.1365-2672.2008.04037.x	201 Connaway Hall, University of Missouri, Columbia, MO 65211, United States; Department of Veterinary Pathobiology, University of Missouri, Columbia, MO, United States	Aims: The focus of this study was to identify a bacterial 16S rRNA gene sequence, unique to microbiota in the human gut, for use in development of a dependable PCR assay to detect human faecal pollution in water. Methods and Results: Suppression subtractive hybridization (SSH) and bioinformatics were used to identify a genetic marker, within the 16S rRNA gene of Faecalibacterium, for the detectio…	yes	establishment	none
Badgley B.D., Nayak B.S., Harwood V.J.	The importance of sediment and submerged aquatic vegetation as potential habitats for persistent strains of enterococci in a subtropical watershed	2010	Water Research	10.1016/j.watres.2010.07.005	Department of Integrative Biology, SCA 110, University of South Florida, 4202 E. Fowler Avenue, Tampa, FL 33620, United States	Recent evidence of extended survival of fecal indicator bacteria in sediments and submerged aquatic vegetation (SAV) has raised concerns about using indicator bacteria to reliably detect fecal contamination. We monitored enterococci densities and population structure in water, sediment and SAV simultaneously at sites across a subtropical watershed (Tampa Bay, FL, USA) over one year to determine t…	yes	both	7 other applications	other	bioinformatics_simple		6 other	prokaryotes	n/a	other	enterococci BOX-PCR genotyping	none	n/a	n/a	n/a		none	n/a	n/a	n/a		cbFIO	none	none	none	none	none	none	identified by 16S rRNA gene sequencing as the Enterococcus species casseliflavus, faecalis, faecium, hirae, and mundtii.	freshwater	n/a		other	n/a	submerged aquatic vegetation	sediment_sand	n/a		none	n/a		none	n/a
Tota-Maharaj K., Scholz M., Ahmed T., French C., Pagaling E.	The synergy of permeable pavements and geothermal heat pumps for stormwater treatment and reuse	2010	Environmental Technology	10.1080/09593331003782409	Institute for Infrastructure and Environment, School of Engineering, University of Edinburgh, Mayfield Road, Edinburgh EH8 3JL, United Kingdom; Department of Microbiology, Faculty of Biological Sciences, Quaid-i-Azam University, Islamabad, Pakistan; Institute of Structural and Molecular Biology, School of Biological Science, University of Edinburgh, Edinburgh EH9 3JR, United Kingdom; Institute of…	The use of permeable pavement systems with integrated geothermal heat pumps for the treatment and recycling of urban runoff is novel and timely. This study assesses the efficiency of the combined technology for controlled indoor and uncontrolled outdoor experimental rigs. Water quality parameters such as biochemical oxygen demand, nutrients, total viable heterotrophic bacteria and total coliforms…	yes	application	4 treatment and transport	other	descr_stats_quant		5 community	prokaryotes	n/a	other	PCR followed by DGGE	none	n/a	n/a	n/a		none	n/a	n/a	n/a		cbFIO	physicochem_nutrients	none	none	none	none	none		domestic	other	permeable pavement systems with integrated geothermal heat pumps for the treatment and recycling of urban runoff	none	n/a		none	n/a		none	n/a		none	n/a
Edge T.A., Hill S., Seto P., Marsalek J.	Library-dependent and library-independent microbial source tracking to identify spatial variation in faecal contamination sources along a Lake Ontario beach (Ontario, Canada)	2010	Water Science and Technology	10.2166/wst.2010.335	Environment Canada, Water Science and Technology Directorate, 867 Lakeshore Road, Burlington, ON L7R 4A6, Canada	Multiple microbial source tracking methods were applied to investigate spatial variation in faecal pollution sources impacting a 1.7km freshwater beach on Lake Ontario (Canada). The highest E. coli concentrations measured in the study area were from interstitial sand pore water at Sunnyside Beach, reaching 2.6 × 106 CFU/100 ml. These E. coli concentrations exceeded those in the nearby Humber Rive…	yes	both	3 multi source MST	descr_stats_01	stats_advanced	community data = rep-PCR library analyses	3 MST marker	prokaryotes	human	PCR	HF183	4 MST other	prokaryotes	n/a	other	rep-PCR of E.coli strains	none	n/a	n/a	n/a		cbMST	cbFIO	none	none	none	none	none		freshwater	recreational		none	n/a		none	n/a		none	n/a		none	n/a
Shen S.-M., Hwang H.-Y., Fang H.-Y.	Tracking biological pollution sources using PCR-DGGE technology at Ta-An Beach	2010	Water Science and Technology	10.2166/wst.2010.465	Graduate School of Engineering Science and Technology, National Yunlin University of Science and Technology, Yunlin, Taiwan; Department of Safety Health and Environmental Engineering, National Yunlin University of Science and Technology, Yunlin, Taiwan	The environmental authority of Taiwan has announced that ocean quality standard A, with E. coli less than 1,000 CFU/100mL is safe for swimming. Ta-An Beach in central Taiwan was found to have exceeded 1,000 CFU/100 mL, which is 51% of the total monitoring records. Sewage, piggery and duck wastewater are discharged directly into this area. The traditional pollution source trace methods did not cle…	yes	application	3 multi source MST	other	stats_simple		4 MST other	prokaryotes	n/a	other	PCR-DGGE	none	n/a	n/a	n/a		none	n/a	n/a	n/a		cbFIO	none	none	none	none	none	none		seawater	recreational		faeces	n/a	piggery, duck wastewater	sewage	n/a		none	n/a		none	n/a
Mallin M.A., Haltom M.I., Song B., Tavares M.E., Dellies S.P.	Bacterial source tracking guides management of boat head waste in a coastal resort area	2010	Journal of Environmental Management	10.1016/j.jenvman.2010.07.043	Center for Marine Science, University of North Carolina Wilmington, Wilmington, NC 28409, United States; Department of Biology and Marine Biology, University of North Carolina Wilmington, Wilmington, NC 28403, United States; Department of Environmental Studies, University of North Carolina Wilmington, Wilmington, NC 28403, United States; Town of Wrightsville Beach, Department of Public Works, Wri…	Fecal contamination of water bodies causes a public health problem and economic loss. To control such contamination management actions need to be guided by sound science. From 2007-2009 a study was undertaken to determine the sources of fecal bacteria contamination to the marine waters adjoining the Town of Wrightsville Beach, North Carolina, USA. The research effort included sampling for fecal c…	yes	application	3 multi source MST	descr_stats_quant	stats_simple		4 MST other	prokaryotes	n/a	other	PCR and TRFLP	none	n/a	n/a	n/a		none	n/a	n/a	n/a		cbFIO	chemical tracers	none	none	none	none	none	optical brighteners	seawater	n/a		none	n/a		none	n/a		none	n/a		none	n/a
Akiyama T., Savin M.C.	Populations of antibiotic-resistant coliform bacteria change rapidly in a wastewater effluent dominated stream	2010	Science of the Total Environment	10.1016/j.scitotenv.2010.08.055	Department of Crop, Soil and Environmental Sciences, University of Arkansas, 115 Plant Science Bldg., Fayetteville, AR 72701, United States	Incomplete elimination of bacteria and pharmaceutical drugs during wastewater treatment results in the entry of antibiotics and antibiotic-resistant bacteria into receiving streams with effluent inputs. In Mud Creek in Fayetteville, AR, ofloxacin, trimethoprim, and sulfamethoxazole have been detected in water and sediment, and tetracycline has been detected in sediment downstream of treated efflu…	yes	application	7 other applications	other	none		6 other	prokaryotes	n/a	other	population structure of E.coli isolates from water	none	n/a	n/a	n/a		none	n/a	n/a	n/a		cbFIO	antibiotic resistence	none	none	none	none	none		freshwater	n/a	wastewater impacted	sediment_sand	n/a	wastewater impacted	none	n/a		none	n/a		none	n/a
Wade T.J., Sams E., Brenner K.P., Haugland R., Chern E., Beach M., Wymer L., Rankin C.C., Love D., Li Q., Noble R., Dufour A.P.	Rapidly measured indicators of recreational water quality and swimming-associated illness at marine beaches: A prospective cohort study	2010	Environmental Health: A Global Access Science Source	10.1186/1476-069X-9-66	United States Environmental Protection Agency, National Health and Environmental Effects Research Laboratory, Research Triangle Park, NC, United States; United States Environmental Protection Agency, National Exposure Research Laboratory, Cincinnati, OH, United States; Centers for Disease Control and Prevention, Division of Foodborne, Waterborne and Environmental Diseases, Atlanta, GA, United Sta…	Introduction. In the United States and elsewhere, recreational water quality is monitored for fecal indicator bacteria to help prevent swimming-associated illnesses. Standard methods to measure these bacteria take at least 24 hours to obtain results. Molecular approaches such as quantitative polymerase chain reaction (qPCR) can estimate these bacteria faster, in under 3 hours. Previously, we demo…	yes	both	5 risk	descr_stats_quant	stats_advanced		1 trad. genFIO	prokaryotes	general	qPCR	Enterococcus using qPCR, order Bacteroidales, subgroup of organisms in the genus Bacteroides, Clostridium perfringens	none	n/a	n/a	n/a		none	n/a	n/a	n/a		epidemiology	cbFIO	none	none	none	none	none		seawater	recreational		none	n/a		none	n/a		none	n/a		none	n/a
Noble R.T., Blackwood A.D., Griffith J.F., McGee C.D., Weisberg S.B.	Comparison of rapid quantitative PCR-Based and conventional culture-based methods for enumeration of enterococcus spp. and escherichia coli in recreational waters	2010	Applied and Environmental Microbiology	10.1128/AEM.00651-10	Institute of Marine Sciences, University of North Carolina at Chapel Hill, 3431 Arendell St., Morehead City, NC 28557, United States; Southern California Coastal Water Research Project, Costa Mesa,CA, United States; Orange County Sanitation District, Fountain Valley ,CA, United States	Recreational water quality is currently monitored using culture-based methods that require 18 to 96 h for results. Quantitative PCR (QPCR) methods that can be completed in less than 2 h have been developed, but they could yield different results than the conventional methods. We present two studies in which samples were processed simultaneously for Enterococcus spp. and Escherichia coli using two…	yes	establishment	none
David D.E., Lynne A.M., Han J., Foley S.L.	Evaluation of virulence factor profiling in the characterization of veterinary Escherichia coli isolates	2010	Applied and Environmental Microbiology	10.1128/AEM.00726-10	Marshfield Clinic Research Foundation, Marshfield, WI 544491, United States; Department of Biological Sciences, Sam Houston State University, Huntsville, TX 7734122, United States; Division of Microbiology, National Center for Toxicological Research, U.S. Food and Drug Administration, Jefferson, AR 720793, United States; National Center for Toxicological Research, 3900 NCTR Road, Jefferson, AR 72…	Escherichia coli has been used as an indicator organism for fecal contamination of water and other environments and is often a commensal organism in healthy animals, yet a number of strains can cause disease in young or immunocompromised animals. In this study, 281 E. coli isolates from bovine, porcine, chicken, canine, equine, feline, and other veterinary sources were analyzed by BOXA1R PCR and …	yes	establishment	none
Ballesté E., Blanch A.R.	Persistence of Bacteroides species populations in a river as measured by molecular and culture techniques	2010	Applied and Environmental Microbiology	10.1128/AEM.00883-10	Department of Microbiology, University of Barcelona, Avda. Diagonal 645, 08028 Barcelona, Spain	Given the interest in Bacteroides species as microbial source tracking (MST) markers, and the limited knowledge of the survival of Bacteroides species in the environment, here we examine the survival of Bacteroides fragilis, B. thetaiotaomicron, and environmental species of Bacteroides by use of culture techniques and molecular tools. Two kinds of experiments were performed: (i) on-site experimen…	yes	establishment	none
Unno T., Jang J., Han D., Kim J.H., Sadowsky M.J., Kim O.-S., Chun J., Hur H.-G.	Use of barcoded pyrosequencing and shared OTUs to determine sources of fecal bacteria in watersheds	2010	Environmental Science and Technology	10.1021/es101500z	Department of Environmental Science and Engineering, Gwangju Institute of Science and Technology, Gwangju 500-712, South Korea; International Environmental Research Center, Gwangju Institute of Science and Technology, Gwangju 500-712, South Korea; Department of Soil, Water and Climate, BioTechnology Institute, University of Minnesota, St. Paul, MN 55108, United States; School of Biological Scienc…	While many current microbial source tracking (MST) methods rely on the use of specific molecular marker genes to identify sources of fecal contamination, these methods often fail to determine all point and nonpoint contributors of fecal inputs into waterways. In this study, we developed a new library-dependent MST method that uses pyrosequencing-derived shared operational taxonomy units (OTUs) to…	yes	both	3 multi source MST	bioinformatics_advanced	none	developed a new library-dependent MST method that uses pyrosequencing-derived shared operational taxonomy units (OTUs)	4 MST other	prokaryotes	n/a	sequencing	16S rDNA pyrosequencing, faecal samples (library) + water samples	none	n/a	n/a	n/a		none	n/a	n/a	n/a		cbFIO	none	none	none	none	none	none		faeces	n/a		freshwater	n/a		none	n/a		none	n/a		none	n/a
Litton R.M., Ahn J.H., Sercu B., Holden P.A., Sedlak D.L., Grant S.B.	Evaluation of chemical, molecular, and traditional markers of fecal contamination in an effluent dominated urban stream	2010	Environmental Science and Technology	10.1021/es101092g	Interdisciplinary Program in Environmental Engineering, Department of Chemical Engineering and Materials Science, University of California, Irvine, CA 92697, United States; Institute for Computational Earth System Science, University of California, Santa Barbara, CA 93106, United States; Donald Bren School of Environmental Science and Management, University of California, Santa Barbara, CA 93106-…	In this paper we present a quantitative sanitary survey of the Middle Santa Ana River, in southern California, utilizing a variety of source tracking tools, including traditional culture-dependent fecal markers (Enterococcus and Escherichia coli by IDEXX), speciation of enterococci isolates, culture-independent fecal markers (human-specific HF183 Bacteroides and Enterococcus by quantitative polym…	yes	both	2 single source MST	other	descr_stats_quant		3 MST marker	prokaryotes	human	qPCR	HF183	1 trad. genFIO	prokaryotes	general	qPCR	qEnt	none	n/a	n/a	n/a		cbFIO	chemical tracers	none	none	none	none	none		freshwater	n/a		none	n/a		none	n/a		none	n/a		none	n/a
Ahmed W., Wan C., Goonetilleke A., Gardner T.	Evaluating sewage-associated JCV and BKV polyomaviruses for sourcing human fecal pollution in a coastal river in Southeast Queensland, Australia	2010	Journal of Environmental Quality	10.2134/jeq2010.0062	Dep. of Environment and Resource Management, 80 Meiers Rd., Brisbane, QLD 4068, Australia; School of Urban Development, Queensland Univ. of Technology, Brisbane, QLD 4001, Australia	In this study, the host-sensitivity and host-specificity of JC virus (JCV) and BK virus (BKV) polyomaviruses were evaluated by testing wastewater and fecal samples from nine host groups in Southeast Queensland, Australia. The JCV and BKV polyomaviruses were detected in 63 human wastewater samples collected from primary and secondary effluent, suggesting high sensitivity of these viruses in human …	yes	establishment	none
Schriewer A., Miller W.A., Byrne B.A., Miller M.A., Oates S., Conrad P.A., Hardin D., Yang H.-H., Chouicha N., Melli A., Jessup D., Dominik C., Wuertz S.	Presence of Bacteroidales as a predictor of pathogens in surface waters of the central California coast	2010	Applied and Environmental Microbiology	10.1128/AEM.00635-10	Department of Civil and Environmental Engineering, University of California, Davis, One Shields Avenue, Davis, CA 95616, United States; Department of Pathology, Microbiology and Immunology, School of Veterinary Medicine, University of California, Davis, One Shields Avenue, Davis, CA 95616, United States; Marine Wildlife Veterinary Care and Research Center, California Department of Fish and Game, …	The value of Bacteroidales genetic markers and fecal indicator bacteria (FIB) to predict the occurrence of waterborne pathogens was evaluated in ambient waters along the central California coast. Bacteroidales host-specific quantitative PCR (qPCR) was used to quantify fecal bacteria in water and provide insights into contributing host fecal sources. Over 140 surface water samples from 10 major ri…	yes	establishment	none
Shanks O.C., White K., Kelty C.A., Sivaganesan M., Blannon J., Meckes M., Varma M., Haugland R.A.	Performance of PCR-based assays targeting Bacteroidales genetic markers of human fecal pollution in sewage and fecal samples	2010	Environmental Science and Technology	10.1021/es100311n	U.S. Environmental Protection Agency, Office of Research and Development, National Risk Management Research Laboratory, 26 West Martin Luther King Drive, Cincinnati, OH 45268, United States; U.S. Environmental Protection Agency, Office of Research and Development, National Exposure Research Laboratory, 26 West Martin Luther King Drive, Cincinnati, OH 45268, United States	There are numerous PCR-based assays available to characterize human fecal pollution in ambient waters. Each assay employs distinct oligonucleotides and many target different genes and microorganisms leading to potential variations in assay performance. Performance comparisons utilizing feces and raw sewage samples are needed to determine which assays are best suited for expensive and time-consumi…	yes	establishment	none
Gourmelon M., Caprais M.P., Le Mennec C., Mieszkin S., Ponthoreau C., Gendronneau M.	Application of library-independent microbial source tracking methods for identifying the sources of faecal contamination in coastal areas	2010	Water Science and Technology	10.2166/wst.2010.033	Ifremer, EMP, Laboratoire de Microbiologie, 29280 Plouzané, France; Cap Atlantique, 44500 La Baule, France	Faecal contamination sources were identified in coastal areas around the Guerande-Atlantique peninsula using two microbial source tracking (MST) methods: (i) Bacteroidales host-specific 16S rRNA gene markers measured by real-time PCR and (ii) F-specific bacteriophage (FRNAPH) genotyping. Both methods were used on 63 water samples from 7 water courses. HF183 marker and bacteriophage genogroup II (…	yes	application	3 multi source MST	descr_stats_quant	none		3 MST marker	prokaryotes	several hosts (several markers)	qPCR	host-specific Bacteroidales BacR, HF183	3 MST marker	viruses	several hosts (several markers)	PCR	genotypes of F-specific bacteriophages, FRNAPH	none	n/a	n/a	n/a		none	none	none	none	none	none	none		freshwater	n/a	recreational and shellfish sites in the coastal area, but only rivers were sampled	none	n/a		none	n/a		none	n/a		none	n/a
Fremaux B., Boa T., Yost C.K.	Quantitative real-time PCR assays for sensitive detection of canada goose-specific fecal pollution in water sources	2010	Applied and Environmental Microbiology	10.1128/AEM.00110-10	Laboratory for Irrigation Water Protection, Biology Department, University of Regina, 3737 Wascana Parkway, Regina, SK S4S 0A2, Canada	Canada geese (Branta canadensis) are prevalent in North America and may contribute to fecal pollution of water systems where they congregate. This work provides two novel real-time PCR assays (CGOF1-Bac and CGOF2-Bac) allowing for the specific and sensitive detection of Bacteroides 16S rRNA gene markers present within Canada goose feces. Copyright © 2010, American Society for Microbiology. All Ri…	yes	establishment	none
Van Der Wielen P.W.J.J., Medema G.	Unsuitability of quantitative bacteroidales 16S rRNA gene assays for discerning fecal contamination of drinking water	2010	Applied and Environmental Microbiology	10.1128/AEM.03090-09	KWR Watercycle Research Institute, P.O. Box 1072, 3430BB Nieuwegein, Netherlands	Bacteroidales species were detected in (tap) water samples from treatment plants with three different PCR assays. 16S rRNA gene sequence analysis indicated that the sequences had an environmental rather than fecal origin. We conclude that assays for Bacteroidales 16S rRNA genes are not specific enough to discern fecal contamination of drinking water in the Netherlands. Copyright © 2010, American …	yes	establishment	none
Whitman R.L., Ge Z., Nevers M.B., Boehm A.B., Chern E.C., Haugland R.A., Lukasik A.M., Molina M., Przybyla-Kelly K., Shively D.A., White E.M., Zepp R.G., Byappanahalli M.N.	Relationship and variation of qPCR and culturable enterococci estimates in ambient surface waters are predictable	2010	Environmental Science and Technology	10.1021/es9028974	Lake Michigan Ecological Research Station, Great Lakes Science Center, United States Geological Survey, 1100 North Mineral Springs Road, Porter, IN 46304, United States; Department of Civil and Environmental Engineering, Stanford University, Stanford, CA 94305, United States; Microbiological and Chemical Exposure Assessment Research Division, National Exposure Research Laboratory, U.S. Environmen…	The quantitative polymerase chain reaction (qPCR) method provides rapid estimates of fecal indicator bacteria densities that have been indicated to be useful in the assessment of water quality. Primarily because this method provides faster results than standard culture-based methods, the U.S. Environmental Protection Agency is currently considering its use as a basis for revised ambient water qua…	yes	establishment	none
Bachoon D.S., Markand S., Otero E., Perry G., Ramsubaugh A.	Assessment of non-point sources of fecal pollution in coastal waters of Puerto Rico and Trinidad	2010	Marine Pollution Bulletin	10.1016/j.marpolbul.2010.04.020	Department of Biological and Environmental Sciences, Georgia College and State University, Campus Box 81, Milledgeville, GA 31061-0490, United States; Department of Marine Sciences, University of Puerto Rico, Mayaguez Campus, P.O. Box 9013, Mayaguez, PR 00681, United States; Department of Life Sciences, University of the West Indies, St. Augustine, Trinidad and Tobago	Traditional and molecular methods (PCR) were used to detect, quantify and identify the source of fecal pollution in coastal sites of Puerto Rico and Trinidad. Enterococci and Escherichia coli standard plate counts were used as a general indicator of fecal contamination while the PCR detection of Bifidobacteria adolescentis and human or bovine specific Bacteroidales were used to examine potential …	yes	application	3 multi source MST	descr_stats_01	none		3 MST marker	prokaryotes	human	PCR	Bifidobacteria adolescentis and human specific Bacteroidales	3 MST marker	prokaryotes	ruminant	PCR	bovine specific Bacteroidales	none	n/a	n/a	n/a		cbFIO	none	none	none	none	none	none		seawater	recreational		none	n/a		none	n/a		none	n/a		none	n/a
Dick L.K., Stelzer E.A., Bertke E.E., Fong D.L., Stoeckel D.M.	Relative decay of bacteroidales microbial source tracking markers and cultivated escherichia coli in freshwater microcosms	2010	Applied and Environmental Microbiology	10.1128/AEM.02636-09	School of Environment and Natural Resources, Ohio State University, Columbus, OH 43210, United States; U.S. Geological Survey, Ohio Water Science Center, Columbus, OH 43229, United States; Don Stoeckel Environmen-tal, 3199 Indianola Avenue, Columbus, OH 43202, United States	Fecal indicator bacteria (FIB), commonly used to regulate sanitary water quality, cannot discriminate among sources of contamination. The use of alternative quantitative PCR (qPCR) methods for monitoring fecal contamination or microbial source tracking requires an understanding of relationships with cultivated FIB, as contamination ages under various conditions in the environment. In this study, …	yes	establishment	none
Kim S.-Y., Lee J.E., Lee S., Lee H.T., Hur H.-G., Ko G.	Characterization of enterococcus spp. from human and animal feces using 16S rRNA sequences, the esp gene, and PFGE for microbial source tracking in Korea	2010	Environmental Science and Technology	10.1021/es903282p	Department of Environmental Health, School of Public Health, Seoul National University, Seoul, 110-799, South Korea; Department of Environment Science and Engineering, Gwangju Institute of Science and Technology, Gwangju, 500-712, South Korea	Contamination from human and animal fecal waste is a primary cause of water pollution. Microbial source tracking (MST) may be a useful tool for high-quality environmental management and for assessing human health risks associated with water pollution. The goal of this study was to evaluate Enterococcus spp. as a target organism for MST. Thirty-four fecal samples were collected from five different…	yes	establishment	none
Mancini L., Marcheggiani S., Puccinelli C., Iaconelli M., D'Angelo A.M., Piedominici E., Formichetti P., Equestre M., Aulicino F.A., Floris B., Rosselli P., Ammazzalorso P., Le Foche M., Zaottini E., Fabiani C.	A molecular approach for the impact assessment of fecal pollution in river ecosystems	2010	Toxicological and Environmental Chemistry	10.1080/02772240903252132	Department of Environment and Primary Prevention, Italian National Institute of Health (Istituto Superiore di Sanità), Rome, Italy; Department of Cell Biology and Neurosciences, Italian National Institute of Health (Istituto Superiore di Sanità), Rome, Italy; ARPA Sardegna, Regional Agency for Environmental Protection (Agenzia Regionale per la Protezione dell'Ambiente), Via Cagliari, Italy; ARPA …	Microbiological indicators such as Escherichia coli and Enterococci are commonly used to detect fecal pollution and presence of other pathogens, in the monitoring programs of sanitary surveillance of freshwater ecosystems. Clostridium perfringens (spores) is suggested as an alternative fecal indicator, it provides evidence of historical fecal contamination. This work aims at assessing the genetic…	yes	establishment	none
Ballesté E., Bonjoch X., Belanche L.A., Blanch A.R.	Molecular indicators used in the development of predictive models for microbial source tracking	2010	Applied and Environmental Microbiology	10.1128/AEM.02350-09	Department of Microbiology, University of Barcelona, Avda. Diagonal 645, Barcelona, Spain; Department of Software, Technical University of Catalonia, Jordi Girona 1-3, Barcelona, Spain	A number of chemical, microbial, and eukaryotic indicators have been proposed as indicators of fecal pollution sources in water bodies. No single one of the indicators tested to date has been able to determine the source of fecal pollution in water. However, the combined use of different indicators has been demonstrated to be the best way of defining predictive models suitable for determining fec…	yes	establishment	none
Shanks O.C., White K., Kelty C.A., Hayes S., Sivaganesan M., Jenkins M., Varma M., Haugland R.A.	Performance assessment PCR-based assays targeting Bacteroidales genetic markers of bovine fecal pollution	2010	Applied and Environmental Microbiology	10.1128/AEM.02033-09	U.S. Environmental Protection Agency, Office of Research and Development, National Risk Management Research Laboratory, 26 West Martin Luther King Drive, Cincinnati, OH 45268, United States; U.S. Department of Agriculture, Agricultural Research Service, 1420 Experiment Station Road, Watkinsville, GA 30677, United States; U.S. Environmental Protection Agency, Office of Research and Development, Na…	There are numerous PCR-based assays available to characterize bovine fecal pollution in ambient waters. The determination of which approaches are most suitable for field applications can be difficult because each assay targets a different gene, in many cases from different microorganisms, leading to variation in assay performance. We describe a performance evaluation of seven end-point PCR and re…	yes	establishment	none
Marti R., Dabert P., Ziebal C., Pourcher A.-M.	Evaluation of lactobacillus sobrius/l. amylovorus as a new microbial marker of pig manure	2010	Applied and Environmental Microbiology	10.1128/AEM.01895-09	Cemagref, UR GERE, 17 avenue de Cueille, CS 64427, F-35044 Rennes, France; Université Européenne de Bretagne, Rennes, France	Based on a comparison of the dominant microbial populations in 17 pig manure samples and using a molecular typing method, we identified a species, Lactobacillus sobrius and Lactobacillus amylovorus (which now are considered a single species and are designated L. sobrius/amylovorus here), that was consistently found in manure. The aim of the present study was to confirm by real-time PCR the releva…	yes	establishment	none
Wolf S., Hewitt J., Greening G.E.	Viral multiplex quantitative PCR assays for tracking sources of fecal contamination	2010	Applied and Environmental Microbiology	10.1128/AEM.02249-09	Institute of Environmental Science and Research Ltd., Kenepuru Science Centre, P.O. Box 50-348, Porirua, New Zealand; Technische Universität Dresden, Institut für Mikrobiologie, 01062 Dresden, Germany	Human and animal fecal pollution of the environment presents a risk to human health because of the presence of pathogenic viruses and bacteria. To distinguish between human and animal sources of pollution, vre designed specific real-time reverse transcription (RT)-PCR assays for human and animal enteric viruses, including norovirus genogroups I, II, and III; porcine adenovirus types 3 and S; ovin…	yes	establishment	none
Abdelzaher A.M., Wright M.E., Ortega C., Solo-Gabriele H.M., Miller G., Elmir S., Newman X., Shih P., Alfredo Bonilla J., Bonilla T.D., Palmer C.J., Scott T., Lukasik J., Harwood V.J., McQuaig S., Sinigalliano C., Gidley M., Plano L.R.W., Zhu X., Wang J.D., Fleming L.E.	Presence of pathogens and indicator microbes at a non-point source subtropical recreational marine beach	2010	Applied and Environmental Microbiology	10.1128/AEM.02127-09	University of Miami, NSF NIEHS Oceans, Human Health Center, Miami, FL 33149, United States; University of Miami, Department of Civil, Architectural, and Environmental Engineering, P.O. Box 248294, Coral Gables, FL 33124-0630, United States; Miami Dade County Health Department, Miami, FL 33056, United States; Florida Department of Health, Bureau of Laboratories-Miami, Miami, FL 33125, United State…	Swimming in ocean water, including ocean water at beaches not Impacted by known point sources of pollution, is an increasing health concern. This study was an initial evaluation of the presence of indicator microbes and pathogens and the association among the Indicator microbes, pathogens, and environmental conditions at a subtropical, recreational marine beach in south Florida impacted by non-po…	yes	both	2 single source MST	descr_stats_quant	none		3 MST marker	prokaryotes	human	PCR	Enterococcus faecium esp gene	3 MST marker	viruses	human	PCR	human polyomavirus	none	n/a	n/a	n/a		cbFIO	pathogen	pathogen	pathogen	none	none	none	Vibrio vulnificus, Staphylococcus aureus, enterovirus, norovirus, hepatitis A virus, Cryptosporidium spp., and Giardia spp.)	seawater	recreational		sediment_sand	recreational		none	n/a		none	n/a		none	n/a
Liu R., Chiang M.H.Y., Lun C.H.I., Qian P.-Y., Lau S.C.K.	Host-specific 16S rRNA gene markers of Bacteroidales for source tracking of fecal pollution in the subtropical coastal seawater of Hong Kong	2010	Water Research	10.1016/j.watres.2010.07.035	Division of Environment, The Hong Kong University of Science and Technology, Clear Water Bay, Kowloon, Hong Kong; Department of Biology, The Hong Kong University of Science and Technology, Clear Water Bay, Kowloon, Hong Kong	This study investigated the diversity of Bacteroidales communities in the feces of eight host species in Hong Kong (subtropical Asia), including human (in the form of sewage), cow, pig, horse, cat, dog, rabbit and rat. The analysis of terminal restriction fragment length polymorphism (TRFLP) in the 16S rRNA genes revealed significant differences in Bacteroidales communities among all host species…	yes	establishment	none
Ahmed W., Goonetilleke A., Gardner T.	Human and bovine adenoviruses for the detection of source-specific fecal pollution in coastal waters in Australia	2010	Water Research	10.1016/j.watres.2010.05.017	Department of Environment and Resource Management, 80 Meiers Road, Indooroopilly, Brisbane 4068, Australia; School of Urban Development, Queensland University of Technology, GPO Box 2434, Brisbane 4001, Australia	In this study, the host-specificity and -sensitivity of human- and bovine-specific adenoviruses (HS-AVs and BS-AVs) were evaluated by testing wastewater/fecal samples from various animal species in Southeast, Queensland, Australia. The overall specificity and sensitivity of the HS-AVs marker were 1.0 and 0.78, respectively. These figures for the BS-AVs were 1.0 and 0.73, respectively. Twenty envi…	yes	establishment	none
Wyer M.D., Kay D., Watkins J., Davies C., Kay C., Thomas R., Porter J., Stapleton C.M., Moore H.	Evaluating short-term changes in recreational water quality during a hydrograph event using a combination of microbial tracers, environmental microbiology, microbial source tracking and hydrological techniques: A case study in Southwest Wales, UK	2010	Water Research	10.1016/j.watres.2010.06.047	Centre for Research into Environment and Health (CREH), River Basin Dynamics and Hydrology Research Group, Institute of Geography and Earth Sciences, Aberystwyth University, Penglais, Aberystwyth, Ceredigion SY23 3DB, United Kingdom; CREH Analytical, Hoyland House, 50 Back Lane, Horsforth, Leeds, West Yorkshire LS18 4RE, United Kingdom; Environment Agency Wales, Llys Afon, Hawthorn Rise, Haverfor…	Quantitative assessment of multiple sources to short-term variations in recreational water quality, as indexed by faecal indicator organism (FIO) concentrations, is becoming increasingly important with adoption of modern water quality standards and catchment-based water quality management requirements (e.g. the EU Water Framework Directive, Article 11 '. Programmes of Measures' and the US Clean W…	yes	application	3 multi source MST	descr_stats_01	none		3 MST marker	prokaryotes	several hosts (several markers)	PCR	several parameters incl ruminant Bacteroidales genetic markers	none	n/a	n/a	n/a		none	n/a	n/a	n/a		cbFIO	hydrology	other	none	none	none	none	tracer study (using microbial tracer)	freshwater	n/a		seawater	recreational		none	n/a		none	n/a		none	n/a
Gourmelon M., Caprais M.P., Mieszkin S., Marti R., Wéry N., Jardé E., Derrien M., Jadas-Hécart A., Communal P.Y., Jaffrezic A., Pourcher A.M.	Development of microbial and chemical MST tools to identify the origin of the faecal pollution in bathing and shellfish harvesting waters in France	2010	Water Research	10.1016/j.watres.2010.07.061	Ifremer, EMP, Laboratoire de Microbiologie, Plouzané, France; Université Européenne de Bretagne, Rennes, France; INRA, Laboratoire de Biotechnologie de l'Environnement, Narbonne, France; CNRS Géosciences Rennes, France; Université d'Angers, France; INRA AgroCampus, Rennes, France	The microbiological quality of coastal or river waters can be affected by faecal pollution from human or animal sources. An efficient MST (Microbial Source Tracking) toolbox consisting of several host-specific markers would therefore be valuable for identifying the origin of the faecal pollution in the environment and thus for effective resource management and remediation. In this multidisciplina…	yes	establishment	none
Fumian T.M., Guimarães F.R., Vaz B.J.P., Da Silva M.T.T., Muylaert F.F., Bofill-Mas S., Gironés R., Leite J.P.G., Miagostovich M.P.	Molecular detection, quantification and characterization of human polyomavirus JC from waste water in Rio de Janeiro, Brazil	2010	Journal of Water and Health	10.2166/wh.2010.090	Laboratório de Virologia Comparada e Ambiental, Pavilhão Hélio and Peggy Pereira, Avenida Brasil 4.365, Manguinhos, CEP 21040-360, Rio de Janeiro RJ, Brazil; Laboratory of Comparative and Environmental Virology, Oswaldo Cruz Institute, Fiocruz, Rio de Janeiro, Brazil; Institute of Clinical Research Evandro Chagas, Fiocruz, Rio de Janeiro, Brazil; Department of Microbiology, Faculty of Biology, Un…	Polyomavirus JC (JCPyV) is largely excreted by the human population through the urinary route and has been recognized as a potential viral marker for human waste contamination. This study aims to investigate the dissemination of JCPyV in waste water from a sewage treatment plant (STP) located in Rio de Janeiro, Brazil, and to describe the prevalence of JCPyV subtypes currently present in this pop…	yes	establishment	none
Sinigalliano C.D., Fleisher J.M., Gidley M.L., Solo-Gabriele H.M., Shibata T., Plano L.R.W., Elmir S.M., Wanless D., Bartkowiak J., Boiteau R., Withum K., Abdelzaher A.M., He G., Ortega C., Zhu X., Wright M.E., Kish J., Hollenbeck J., Scott T., Backer L.C., Fleming L.E.	Traditional and molecular analyses for fecal indicator bacteria in non-point source subtropical recreational marine waters	2010	Water Research	10.1016/j.watres.2010.04.026	National Oceanic and Atmospheric Administration, Atlantic Oceanographic and Meteorological Laboratory, 4301 Rickenbacker Causeway, Miami, FL 33149, United States; NSF NIEHS Oceans and Human Health Center, Rosenstiel School, University of Miami, Miami, FL, United States; Nova Southeastern University, Fort Lauderdale, FL, United States; Cooperative Institute for Marine and Atmospheric Studies, Rose…	The use of enterococci as the primary fecal indicator bacteria (FIB) for the determination of recreational water safety has been questioned, particularly in sub/tropical marine waters without known point sources of sewage. Alternative FIB (such as the Bacteroidales group) and alternative measurement methods (such as rapid molecular testing) have been proposed to supplement or replace current mari…	yes	both	5 risk	descr_stats_quant	stats_advanced		1 trad. genFIO	prokaryotes	general	qPCR	Ent	none	n/a	n/a	n/a		none	n/a	n/a	n/a		cbFIO	physicochem_nutrients	epidemiology	none	none	none	none		seawater	recreational		none	n/a		none	n/a		none	n/a		none	n/a
Greenberg J., Price B., Ware A.	Alternative estimate of source distribution in microbial source tracking using posterior probabilities	2010	Water Research	10.1016/j.watres.2010.01.018	Price Associates, Inc., One North Broadway Ste 406, White Plains, NY 10601, United States	Microbial source tracking (MST) is a procedure used to determine the relative contributions of humans and animals to fecal microbial contamination of surface waters in a given watershed. Studies of MST methodology have focused on optimizing sampling, laboratory, and statistical analysis methods in order to improve the reliability of determining which sources contributed most to surface water feca…	yes	establishment	none
Baker-Austin C., Rangdale R., Lowther J., Lees D.N.	Application of mitochondrial DNA analysis for microbial source tracking purposes in shellfish harvesting waters	2010	Water Science and Technology	10.2166/wst.2010.767	Centre for Environment, Fisheries and Aquaculture Science, Weymouth Laboratory, Weymouth, Dorset DT4 8UB, United Kingdom	We present a method for the reliable detection and source characterisation of faecal pollution in water and shellfish matrices, utilising real-time PCR analysis of mitochondrial DNA targets. In this study we designed real-time PCR (TaqMan) probes to target human, bovine, ovine and swine mtDNA. PCR amplification using species-specific TaqMan probes on faecal matter and mixed effluent slurries reve…	yes	establishment	none
Wéry N., Monteil C., Pourcher A.-M., Godon J.-J.	Human-specific fecal bacteria in wastewater treatment plant effluents	2010	Water Research	10.1016/j.watres.2009.11.027	INRA, UR50, Laboratoire de Biotechnologie de l'Environnement, Avenue des Etangs, Narbonne F-11100, France; Cemagref, UR GERE, Rennes F-35044, France; Université européenne de Bretagne, France	The objective of this study was to identify fecal bacteria able to persist after wastewater treatment and that could be used as indicators of human fecal contamination. In a first step, the diversity of Bacteroidales, Clostridiaceae, Bifidobacterium, and Bacillus-Streptococcus-Lactobacillus cluster (BSL) was analysed using a fingerprint technique (CE-SSCP) and 16S rDNA libraries in waters collect…	yes	establishment	none
Bachoon D.S., Miller C.M., Green C.P., Otero E.	Comparison of four polymerase chain reactionmethods for the rapid detection of human fecal pollution in marine and inland waters	2010	International Journal of Microbiology	10.1155/2010/595692	Department of Biological and Environmental Sciences, Georgia College and State University, Campus Box 81, Milledgeville, GA 31061-0490, United States; Department of Marine Sciences, University of Puerto Rico, Mayaguez Campus, P.O.Box 9013, Mayaguez, 00681, Puerto Rico	We compared the effectiveness of three PCR protocols for the detection of Bifidobacterium adolescentis and one PCR protocol for detecting Bacteroidales as indicators of human fecal pollution in environmental samples. Quantitative PCR indicated that a higher concentration of B. adolescentis DNA was recovered from sewage samples on the 0.2 μm filters compared to the 0.45 μm filters, and there was n…	yes	establishment	none
Lee D.-Y., Weir S.C., Lee H., Trevors J.T.	Quantitative identification of fecal water pollution sources by TaqMan real-time PCR assays using Bacteroidales 16S rRNA genetic markers	2010	Applied Microbiology and Biotechnology	10.1007/s00253-010-2880-0	School of Environmental Sciences, University of Guelph, Guelph, ON N1G 2W1, Canada	PCR-based analysis of Bacteroidales 16S rRNA genes has emerged as a promising tool to identify sources of fecal water pollution. In this study, three TaqMan real-time PCR assays (BacGeneral, BacHuman, and BacBovine) were developed and evaluated for their ability to quantitatively detect general (total), human-specific, and bovine-specific Bacteroidales 16S rRNA genetic markers. The detection sens…	yes	establishment	none
Johnston C., Ufnar J.A., Griffith J.F., Gooch J.A., Stewart J.R.	A real-time qPCR assay for the detection of the nifH gene of Methanobrevibacter smithii, a potential indicator of sewage pollution	2010	Journal of Applied Microbiology	10.1111/j.1365-2672.2010.04824.x	Jardon and Howard Technologies Incorporated, Orlando, FL, United States; Center for Coastal Environmental Health and Biomolecular Research, Hollings Marine Laboratory, U.S. National Oceanic and Atmospheric Administration, Charleston, SC, United States; Center for Science Outreach, Department of Biological Sciences, Vanderbilt University, Nashville, TN, United States; Southern California Coastal W…	Aims: To develop a quantitative, real-time PCR assay to detect the nifH gene of Methanobrevibacter smithii. Methanobrevibacter smithii is a methanogenic archaea found in the intestinal tract of humans that may be a useful indicator of sewage pollution in water.Methods and Results: Quantification standards were prepared from Meth. smithii genomic DNA dilutions, and a standard curve was used to qua…	yes	establishment	none
Ahmed W., Yusuf R., Hasan I., Goonetilleke A., Gardner T.	Quantitative PCR assay of sewage-associated bacteroides markers to assess sewage pollution in an urban lake in Dhaka, Bangladesh	2010	Canadian Journal of Microbiology	10.1139/W10-070	Department of Environment and Resource Management, 80 Meiers Road, Indooroopilly, Brisbane 4068, Australia; School of Urban Development, Queensland University of Technology, G.P.O. Box 2434, Brisbane 4001, Australia; School of Environmental Science and Management, Independent University of Bangladesh, Dhaka 1212, Bangladesh; Department of Biochemistry and Molecular Biology, Rajshahi University, R…	This paper aimed to assess the magnitude of sewage pollution in an urban lake in Dhaka, Bangladesh, by using quantitative PCR of sewage-associated Bacteroides HF183 markers. PCR was also used for the quantitative detection of ruminant wastewater-associated CF128 markers along with the enumeration of traditional fecal indicator bacteria, namely enterococci. The number of enterococci in lake water …	yes	application	3 multi source MST	descr_stats_quant	none		3 MST marker	prokaryotes	several hosts (several markers)	qPCR	human and ruminant associated MST marker	none	n/a	n/a	n/a		none	n/a	n/a	n/a		cbFIO	none	none	none	none	none	none		freshwater	n/a		none	n/a		none	n/a		none	n/a		none	n/a
Haugland R.A., Varma M., Sivaganesan M., Kelty C., Peed L., Shanks O.C.	Evaluation of genetic markers from the 16S rRNA gene V2 region for use in quantitative detection of selected Bacteroidales species and human fecal waste by qPCR	2010	Systematic and Applied Microbiology	10.1016/j.syapm.2010.06.001	Environmental Protection Agency, Research and Development, National Exposure Research Laboratory, 26 West Martin Luther King Drive, Cincinnati, OH 45268, United States	Molecular methods for quantifying defined Bacteroidales species from the human gastrointestinal tract may have important clinical and environmental applications, ranging from diagnosis of infections to fecal source tracking in surface waters. In this study, sequences from the V2 region of the small subunit ribosomal RNA gene were targeted in the development of qPCR assays to quantify DNA from six…	yes	establishment	none
Wu C.H., Sercu B., van de Werfhorst L.C., Wong J., deSantis T.Z., Brodie E.L., Hazen T.C., Holden P.A., Andersen G.L.	Characterization of coastal urban watershed bacterial communities leads to alternative community-based indicators	2010	PLoS ONE	10.1371/journal.pone.0011285	Ecology Department, Earth Sciences Division, Lawrence Berkeley National Laboratory, Berkeley, CA, United States; Donald Bren of School of Environmental Science and Management, University of California Santa Barbara, Santa Barbara, CA, United States	Background: Microbial communities in aquatic environments are spatially and temporally dynamic due to environmental fluctuations and varied external input sources. A large percentage of the urban watersheds in the United States are affected by fecal pollution, including human pathogens, thus warranting comprehensive monitoring. Methodology/Principal Findings: Using a high-density microarray (Phyl…	yes	establishment	none
Wong K., Xagoraraki I.	Quantitative PCR assays to survey the bovine adenovirus levels in environmental samples	2010	Journal of Applied Microbiology	10.1111/j.1365-2672.2010.04684.x	Department of Civil and Environmental Engineering, Michigan State University, East Lansing, MI 48824, United States	Aims: Previous studies suggested bovine adenoviruses (BAdVs) could be used as cattle faecal indicators. The main aim of this study was to survey the levels of BAdV in environmental samples using quantitative polymerase chain reaction (qPCR). Methods and Results: Two qPCR assays were developed to identify and quantify BAdVs in environmental samples. BAdVs were detected in all dairy manure, and in …	yes	establishment	none
Layton B.A., Walters S.P., Lam L.H., Boehm A.B.	Enterococcus species distribution among human and animal hosts using multiplex PCR	2010	Journal of Applied Microbiology	10.1111/j.1365-2672.2010.04675.x	Environmental and Water Studies, Stanford University, Jerry Yang and Akiko Yamazaki Environment and Energy Building, Stanford, CA 94035, United States	Aims: This study evaluated the use of Enterococcus species differentiation as a tool for microbial source tracking (MST) in recreational waters. Methods and Results: Avian, mammalian and human faecal samples were screened for the occurrence of Enterococcus avium, Enterococcus casseliflavus, Enterococcus durans, Enterococcus gallinarum, Enterococcus faecium, Enterococcus faecalis, Enterococcus hir…	yes	establishment	none
Bofill-Mas S., Rodriguez-Manzano J., Calgua B., Carratala A., Girones R.	Newly described human polyomaviruses Merkel Cell, KI and WU are present in urban sewage and may represent potential environmental contaminants	2010	Virology Journal	10.1186/1743-422X-7-141	Department of Microbiology, Faculty of Biology, Universitat de Barcelona, Av. Diagonal 645, 08028 Barcelona, Spain	Recently, three new polyomaviruses (KI, WU and Merkel cell polyomavirus) have been reported to infect humans. It has also been suggested that lymphotropic polyomavirus, a virus of simian origin, infects humans. KI and WU polyomaviruses have been detected mainly in specimens from the respiratory tract while Merkel cell polyomavirus has been described in a very high percentage of Merkel cell carcin…	yes	application	7 other applications	descr_stats_01	none		3 MST marker	viruses	human	PCR	JC and BK human polyomaviruses	none	n/a	n/a	n/a		none	n/a	n/a	n/a		pathogen	none	none	none	none	none	none	three new polyomaviruses (KI, WU and Merkel cell polyomavirus)	freshwater	n/a		sewage	n/a		other	n/a	patient urine	none	n/a		none	n/a
Weidhaas J.L., Macbeth T.W., Olsen R.L., Sadowsky M.J., Norat D., Harwood V.J.	Identification of a Brevibacterium marker gene specific to poultry litter and development of a quantitative PCR assay	2010	Journal of Applied Microbiology	10.1111/j.1365-2672.2010.04666.x	North Wind, Inc., Idaho Falls, ID, United States; CDM, Denver, CO, United States; Department of Soil, Water, Climate and BioTechnology Institute, University of Minnesota, St. Paul, MN, United States; Department of Biology, University of South Florida, 4202 E. Fowler Ave, Tampa, FL 33620, United States	Aim: To identify a DNA sequence specific to a bacterium found in poultry litter that was indicative of faecal contamination by poultry sources. Methods and Results: Faecally contaminated poultry litter and soils were used as source material for the development of a quantitative polymerase chain reaction (qPCR) method targeting the 16S rRNA gene of a Brevibacterium sp. The identified sequence had …	yes	establishment	none
Badgley B.D., Thomas F.I.M., Harwood V.J.	The effects of submerged aquatic vegetation on the persistence of environmental populations of Enterococcus spp.	2010	Environmental Microbiology	10.1111/j.1462-2920.2010.02169.x	Department of Integrative Biology, University of South Florida, Tampa, FL, United States; Hawai'i Institute of Marine Biology, University of Hawai'i, Kaneohe, HI, United States	Enterococcus spp. are utilized worldwide as faecal indicator bacteria, but certain strains exhibit extended survival in environmental habitats and the factors influencing their persistence are poorly understood. We used flowing freshwater mesocosms to explore the effect of submerged aquatic vegetation (SAV) on the persistence of natural enterococci populations from a subtropical lake. The highest…	yes	establishment	none
Ishii S., Yan T., Vu H., Hansen D.L., Hicks R.E., Sadowsky M.J.	Factors controlling long-term survival and growth of naturalized Escherichia coli populations in temperate field soils	2010	Microbes and Environments	10.1264/jsme2.ME09172	Department of Soil, Water, and Climate, University of Minnesota, 1991 Upper Buford Circle, St. Paul, MN 55108, United States; BioTechnology Institute, University of Minnesota, 1479 Gortner Ave., St. Paul, MN 55108, United States; Department of Biology, University of Minnesota-Duluth, 1035 Kirby Drive, Duluth, MN 55812, United States; Department of Applied Biological Chemistry, University of Tokyo…	While Escherichia coli is widely used as an indicator of fecal contamination of waterways, recent studies suggest that this bacterium may become "naturalized" to soils. In this study, we investigated the survival and growth of naturalized E. coli in temperate soil in northern Minnesota. A spontaneously-occurring, antibiotic resistant E. coli strain, KS7-NR, was added to a field site at 103 cells …	yes	establishment	none
Mieszkin S., Yala J.-F., Joubrel R., Gourmelon M.	Phylogenetic analysis of Bacteroidales 16S rRNA gene sequences from human and animal effluents and assessment of ruminant faecal pollution by real-time PCR	2010	Journal of Applied Microbiology	10.1111/j.1365-2672.2009.04499.x	EMP, Laboratoire de Microbiologie, Ifremer, 29280 Plouzané, France	Aims: The aims of this study were to evaluate the host-specific distribution of Bacteroidales 16S rRNA gene sequences from human- and animal-related effluents and faeces, and to define a ruminant-specific marker. Methods and Results: Bacteroidales 16S rRNA gene clone libraries were constructed from samples of effluent (sewage, bovine manure and pig slurry) and faeces (human, bovine, pig and wild …	yes	establishment	none
Jeong J.-Y., Park H.-D., Lee K.-H., Hwang J.-H., Ka J.-O.	Quantitative analysis of human- and cow-specific 16S rRNA gene markers for assessment of fecal pollution in river waters by real-time PCR	2010	Journal of Microbiology and Biotechnology	10.4014/jmb.0908.08022	Department of Agricultural Biotechnology, Seoul National University, Seoul 151-742, South Korea; Department of Water Quality Research, Gyeonggi-do Institute of Health and Environment, Suwon 440-290, South Korea; School of Civil, Environmental and Architectural Engineering, Korea University, Seoul 136-713, South Korea	The base sequences representing human- and cow-specific 16S rRNA gene markers identified in a T-RFLP analysis were recovered from clone libraries. The human- and cowspecific primers were designed from these sequences and their specificities were analyzed with fecal DNAs from human, cow, and pig. The AllBac primer set showed positive results for all human, cow, and pig samples, whereas the human-s…	yes	establishment	none
Hundesa A., Bofill-Mas S., Maluquer de Motes C., Rodriguez-Manzano J., Bach A., Casas M., Girones R.	Development of a quantitative PCR assay for the quantitation of bovine polyomavirus as a microbial source-tracking tool	2010	Journal of Virological Methods	10.1016/j.jviromet.2009.10.029	Department of Microbiology, University of Barcelona, Avda Diagonal 645, 08028 Barcelona, Spain; ICREA, Institució Catalana de Recerca i Estudis Avançats, Pg. Lluis Companys 23, 08010 Barcelona, Spain; Grup de Recerca en Nutrició, Maneig, i Benestar Animal, Unitat de Remugants, IRTA (Institut de Recerca i Tecnologia Agroalimentàries), Torre Marimon, 08140 Caldes de Montbui, Barcelona, Spain; Centr…	Adenoviruses and polyomaviruses are two distinct DNA viral families that are excreted in high concentrations and distributed in human and animal populations. Targeting specific virus included in these families has proved to be a promising and useful tool for tracing specifically sources of environmental contamination. In this study, a quantitative PCR assay that is specific for bovine polyomaviru…	yes	establishment	none
Ahmad T., Waheed Y., Tahir S., Safi S.Z., Fatima K., Afzal M.S., Farooqi Z.-U.-R., Qadri I.	Frequency of HEV contamination in sewerage waters in Pakistan	2010	Journal of Infection in Developing Countries	10.3855/jidc.612	NUST Center of Virology and immunology, National University of Sciences and Technology, Islamabad, Pakistan	Introduction: Enteric viruses, including Hepatitis E virus (HEV), are able to persist under environmental conditions and may cause public health problems by contaminating natural and drinking water resources. Routine procedures for monitoring viruses in water samples have not been established for the water microbiology screening panel. Methodology: Eighty-six raw sewerage samples were collected f…	yes	establishment	none
Masago, Y; Pope, JM; Kumar, LS; Masago, A; Omura, T; Rose, JB	Prevalence and Survival of Enterococcus faecium Populations Carrying the esp Gene as a Source-Tracking Marker	2011	JOURNAL OF ENVIRONMENTAL ENGINEERING-ASCE	10.1061/(ASCE)EE.1943-7870.0000322	[Pope, Joanna M.; Kumar, Lekha S.; Masago, Ai; Rose, Joan B.] Michigan State Univ, Dept Fisheries & Wildlife, E Lansing, MI 48824 USA; [Masago, Yoshifumi; Omura, Tatsuo] Tohoku Univ, Dept Civil & Environm Engn, Aoba Ku, Sendai, Miyagi 9808579, Japan	Microbial marking for human fecal pollution with Enterococcus faecium relies on cultivation followed by the detection of the enterococcal surface protein gene (Efm - esp(+)). This study examined the prevalence of the populations carrying the gene among the enterococci populations cultured out of domestic wastewater. Through year-long monitoring at a wastewater treatment plant in Michigan, the pro…	yes	establishment	none
Wicki M., Karabulut F., Auckenthaler A., Felleisen R., Tanner M., Baumgartner A.	Identification of fecal input sites in spring water by selection and genotyping of multiresistant Escherichia coli	2011	Applied and Environmental Microbiology	10.1128/AEM.05651-11	Federal Office of Public Health, 3003 Bern, Switzerland; Swiss Tropical and Public Health Institute, 4002 Basel, Switzerland; University of Basel, 4000 Basel, Switzerland; Office of Environmental Protection and Energy, Basel-Landschaft, 4410 Liestal, Switzerland	The localization of fecal input sites is important for water quality management. For this purpose, we have developed a new approach based on a three-step procedure, including a preparatory phase, the screening of multiresistant bacteria using selective agar plates, and a typing phase where selected Escherichia coli isolates are characterized by antibiotic resistance profiles and molecular fingerp…	yes	both	7 other applications	other	none		6 other	prokaryotes	n/a	other	population structure of E.coli isolates from water, used for source tracking without faecal signitures…??!	none	n/a	n/a	n/a		none	n/a	n/a	n/a		cbFIO	cbMST	none	none	none	none	none		groundwater	drinking	spring	freshwater	n/a		none	n/a		none	n/a		none	n/a
Lee J.E., Lee H., Cho Y.-H., Hur H.-G., Ko G.	F+ RNA coliphage-based microbial source tracking in water resources of South Korea	2011	Science of the Total Environment	10.1016/j.scitotenv.2011.09.061	Department of Environmental Health, Graduated School of Public Health, Seoul National University, 599 Gwanak-ro, Gwanak-gu, Seoul, 151-742, South Korea; Department of Environmental Science and Engineering, Gwangju Institute of Science and Technology, Gwangju, 500-7123, South Korea	We previously demonstrated that genotyping followed by proper statistical analyses of F plus (F+)-specific RNA coliphages can effectively represent fecal origins of either humans or animals. Here, we performed microbial source tracking (MST) using F+ RNA coliphages as a target MST microorganism for identifying fecal sources contaminating ground and surface water in metropolitan Seoul and Gyeonggi…	yes	both	3 multi source MST	bioinformatics_simple	stats_advanced		3 MST marker	viruses	several hosts (several markers)	PCR	F plus (F+)-specific RNA coliphages	4 MST other	viruses	n/a	sequencing	F plus (F+)-specific RNA coliphages	none	n/a	n/a	n/a		cbFIO	none	none	none	none	none	none		faeces	n/a		groundwater	n/a		freshwater	n/a		none	n/a		none	n/a
Viau E.J., Boehm A.B.	Quantitative PCR-based detection of pathogenic Leptospira in Hawai'ian coastal streams	2011	Journal of Water and Health	10.2166/wh.2011.064	Environmental and Water Studies, Department of Civil and Environmental Engineering, Stanford University, Stanford, CA 94305, United States	Pathogenic Leptospira, the causative agents of leptospirosis, are mainly associated with tropical freshwaters, but little is known about their fate in the environment. This study analyzed the distribution of pathogenic Leptospira genomes in 22 tropical coastal streams using quantitative polymerase chain reaction (qPCR). Statistical analyses were conducted to understand pathogenic Leptospira assoc…	yes	both	7 other applications	stats_simple	descr_stats_quant		3 MST marker	prokaryotes	human	qPCR	human Bacteroidales fecal marker	3 MST marker	prokaryotes	several hosts (several markers)	qPCR	pig and cow Bacteroidales markers,	none	n/a	n/a	n/a		pathogen	physicochem_nutrients	cbFIO	land use	none	none	none		freshwater	n/a		none	n/a		none	n/a		none	n/a		none	n/a
Hellein K.N., Battie C., Tauchman E., Lund D., Oyarzabal O.A., Lepo J.E.	Culture-based indicators of fecal contamination and molecular microbial indicators rarely correlate with Campylobacter spp. in recreational waters	2011	Journal of Water and Health	10.2166/wh.2011.154	Center for Environmental Diagnostics and Bioremediation, University of West Florida, 11000 University Parkway, Pensacola, FL 32514, United States; Department of Public Health, University of North Florida, 1 UNF Dr, Jacksonville, FL 32250, United States; Department of Biological Sciences, Alabama State University, Montgomery, AL 36101, United States	Campylobacter spp. are the leading cause of gastroenteritis worldwide. Most human infections result from contaminated food; however, infections are also caused by recreational waterway contamination. Campylobacter culture is technically challenging and enumeration by culture-based methods is onerous. Thus, we employed qPCR to quantify Campylobacter spp. in fresh- and marine-water samples, raw sew…	yes	establishment	none
Carlos C., Alexandrino F., Vieira M.A.M., Stoppe N.C., Sato M.I.Z., Gomes T.A.T., Ottoboni L.M.M.	Prevalence of virulence factors in Escherichia coli isolated from healthy animals and water sources in Brazil	2011	Journal of Water and Health	10.2166/wh.2010.068	Centro de Biologia Molecular e Engenharia Genética, Universidade Estadual de Campinas - UNICAMP, C.P. 6010, 13083-875 Campinas, S.P., Brazil; Departamento de Microbiologia, Imunologia e Parasitologia, Universidade Federal de São Paulo - UNIFESP, 04023-062 São Paulo, S.P., Brazil; Departamento de Análises Ambientais, Companhia Ambiental do Estado de São Paulo - CETESB, 05459-900 São Paulo, S.P., B…	The aim of this work was to verify the presence of seven virulence factors (ST, LT, eae, stx1, stx2, INV and EAEC) among Escherichia coli strains isolated from healthy humans, bovines, chickens, sheep, pigs and goats, from two sewage treatment plants and from the TietêRiver. We have found a high prevalence of eae, stx1 and stx2 in ruminants. The EAEC gene was only found in humans and sewage. No s…	yes	application	7 other applications	other	none		6 other	prokaryotes	n/a	other	population structure of E.coli isolates from water & faeces	none	n/a	n/a	n/a		none	n/a	n/a	n/a		cbFIO	pathogen	none	none	none	none	none	E.coli virulence genes	faeces	n/a	humans, bovines, chickens, sheep, pigs and goats,	sewage	n/a		freshwater	n/a		none	n/a		none	n/a
Lapara T.M., Burch T.R., McNamara P.J., Tan D.T., Yan M., Eichmiller J.J.	Tertiary-treated municipal wastewater is a significant point source of antibiotic resistance genes into Duluth-Superior Harbor	2011	Environmental Science and Technology	10.1021/es202775r	Department of Civil Engineering, University of Minnesota, Minneapolis, MN 55455, United States; Department of Bioproducts and Biosystems Engineering, University of Minnesota, St. Paul, MN 55108, United States; Department of Soil, Water and Climate, University of Minnesota, St. Paul, MN 55108, United States	In this study, the impact of tertiary-treated municipal wastewater on the quantity of several antibiotic resistance determinants in Duluth-Superior Harbor was investigated by collecting surface water and sediment samples from 13 locations in Duluth-Superior Harbor, the St. Louis River, and Lake Superior. Quantitative PCR (qPCR) was used to target three different genes encoding resistance to tetra…	yes	both	7 other applications	descr_stats_quant	none		3 MST marker	prokaryotes	human	qPCR	human associated assay	2 new genFIO	prokaryotes	general	qPCR	general Bacteroides	none	n/a	n/a	n/a		antibiotic resistence	other	none	none	none	none	none	genetic method to detect antibiotica resistance, other: 16S	freshwater	n/a	surface water	sediment_sand	n/a		sewage	n/a	tertiary treated wastewater	none	n/a		none	n/a
Newton R.J., VandeWalle J.L., Borchardt M.A., Gorelick M.H., McLellan S.L.	Lachnospiraceae and bacteroidales alternative fecal indicators reveal chronic human sewage contamination in an Urban harbor	2011	Applied and Environmental Microbiology	10.1128/AEM.05480-11	Great Lakes WATER Institute, School of Freshwater Sciences, 600 E. Greenfield Ave, Milwaukee, WI 53204, United States; USDA Agricultural Research Service, Marshfield, WI 54449, United States; Department of Pediatrics, Medical College of Wisconsin, Milwaukee, WI, United States; Children's Research Institute, Milwaukee, WI, United States	The complexity of fecal microbial communities and overlap among human and other animal sources have made it difficult to identify source-specific fecal indicator bacteria. However, the advent of next-generation sequencing technologies now provides increased sequencing power to resolve microbial community composition within and among environments. These data can be mined for information on source-…	yes	establishment	none
Li D., Gu A.Z., Zeng S., Yang W., He M., Shi H.	Evaluation of the infectivity, gene and antigenicity persistence of rotaviruses by free chlorine disinfection	2011	Journal of Environmental Sciences	10.1016/S1001-0742(10)60623-7	Environmental Simulation and Pollution Control (ESPC) State Key Joint Laboratory, School of Environment, Tsinghua University, Beijing 100084, China; Dept. of Civil and Environmental Engineering, Northeastern University, Boston, MA, 02115, United States	The effects of free chlorine disinfection of tap water and wastewater effluents on the infectivity, gene integrity and surface antigens of rotaviruses were evaluated by a bench-scale chlorine disinfection experiments. Plaque assays, integrated cell culture-quantitative RT-PCR (ICC-RT-qPCR), RT-qPCR, and enzyme-linked immunosorbent assays (ELISA), respectively, were used to assess the influence of…	yes	application	4 treatment and transport	other	descr_stats_quant	simian rotavirus used as surrogate for human rotavirus; evalution of desinfection effectiveness	6 other	viruses	other host	PCR	simian rotavirus SAH as a surrogate for human rotaviruses; integrated cell culture-quantitative RT-PCR (ICC-RT-qPCR), RT-qPCR	none	n/a	n/a	n/a		none	n/a	n/a	n/a		pathogen	none	none	none	none	none	none	plaque and ELISA	freshwater	drinking		sewage	n/a		none	n/a		none	n/a		none	n/a
Fu L.-L., Shuai J.-B., Wang Y., Ma H.-J., Li J.-R.	Temporal genetic variability and host sources of Escherichia coli associated with fecal pollution from domesticated animals in the shellfish culture environment of Xiangshan Bay, East China Sea	2011	Environmental Pollution	10.1016/j.envpol.2011.05.014	Food Safety Key Laboratory of Zhejiang Province, School of Food Science and Biotechnology, Zhejiang Gongshang University, Hangzhou 310035, China; Zhejiang Entry and Exit Inspection and Quarantine Bureau, Hangzhou 310012, China	This study was conducted to analyze the genetic variability of Escherichia coli from domesticated animal wastes for microbial source tracking (MST) application in fecal contaminated shellfish growing waters of Xiangshan Bay, East China Sea. (GTG) 5 primer was used to generate 1363 fingerprints from E. coli isolated from feces of known 9 domesticated animal sources around this shellfish culture ar…	yes	both	3 multi source MST	other	stats_advanced		4 MST other	prokaryotes	n/a	other	E.coli (GTG) 5-PCR fingerprints	none	n/a	n/a	n/a		none	n/a	n/a	n/a		cbFIO	none	none	none	none	none	none		seawater	shellfish-growing		faeces	n/a	9 domesticated animals	none	n/a		none	n/a		none	n/a
Dorevitch S., Doi M., Hsu F.-C., Lin K.-T., Roberts J.D., Liu L.C., Gladding R., Vannoy E., Li H., Javor M., Scheff P.A.	A comparison of rapid and conventional measures of indicator bacteria as predictors of waterborne protozoan pathogen presence and density	2011	Journal of Environmental Monitoring	10.1039/c1em10379b	University of Illinois at Chicago School of Public Health, Division of Environmental and Occupational Health Sciences, M/C 922, 2121 West Taylor Street, Chicago, IL 60612, United States; University of Illinois at Chicago, School of Public Health, Division of Epidemiology and Biostatistics, 2121 West Taylor Street, Chicago, IL 60612, United States; University of Illinois at Chicago, School of Publ…	E. coli and enterococci in recreational waters are monitored as indicators of fecal contamination, pathogen presence, and health risk. Quantitative polymerase chain reaction (qPCR) tests for fecal indicator bacteria can provide beach managers with same-day information about water quality, unlike culture methods which provide that information the following day. The abilities of qPCR measurements o…	yes	establishment	none
Cornelisen C.D., Gillespie P.A., Kirs M., Young R.G., Forrest R.W., Barter P.J., Knight B.R., Harwood V.J.	Motueka River plume facilitates transport of ruminant faecal contaminants into shellfish growing waters, Tasman Bay, New Zealand	2011	New Zealand Journal of Marine and Freshwater Research	10.1080/00288330.2011.587822	Cawthron Institute, Nelson, New Zealand; Department of Integrative Biology, University of South Florida, Tampa, FL, United States	Hydrographic and water quality surveys of the Motueka River and its river plume were conducted during a moderate flood event (peak flow of 420 m 3/s) to assess the source and fate of faecal contaminants transported into Tasman Bay. Escherichia coli (E. coli) and enterococci concentrations in the river were up to 10000 and 7300 Most Probable Number (MPN)/100 ml during peak flow, respectively. A co…	yes	application	3 multi source MST	descr_stats_01	none		3 MST marker	prokaryotes	several hosts (several markers)	PCR	end-point PCR for ruminant- associated marker + othres	none	n/a	n/a	n/a		none	n/a	n/a	n/a		cbFIO	none	none	none	none	none	none		freshwater	n/a		shellfish	n/a	mussle tissue	seawater	shellfish-growing		none	n/a		none	n/a
Boehm A.B., Yamahara K.M., Walters S.P., Layton B.A., Keymer D.P., Thompson R.S., Knee K.L., Rosener M.	Dissolved Inorganic Nitrogen, Soluble Reactive Phosphorous, and Microbial Pollutant Loading from Tropical Rural Watersheds in Hawai'i to the Coastal Ocean During Non-Storm Conditions	2011	Estuaries and Coasts	10.1007/s12237-010-9352-8	Environmental and Water Studies, Department of Civil and Environmental Engineering, Stanford University, 473 Via Ortega, Stanford, CA 94305, United States; Geological and Environmental Sciences, Stanford University, Stanford, CA 94305, United States; The Waipa Foundation, Hanalei, Kauai, HI, United States; Southern California Coastal Research Project, 3535 Harbor Blvd., Suite 110, Costa Mesa, CA …	This study quantifies dissolved inorganic nitrogen (DIN), soluble reactive phosphorous (SRP), and microbial pollutant inputs to a tropical embayment, Hanalei Bay, Kaua'i, Hawai'i from rural watersheds during two field excursions during non-storm conditions. We employ land cover analysis and a suite of nucleic acid fecal source tracking markers (host-specific Bacteroidales and human enterovirus) t…	yes	application	7 other applications	descr_stats_quant	stats_simple		3 MST marker	prokaryotes	several hosts (several markers)	qPCR	human, pig, and ruminant Bacteroidales markers, maybe more	3 MST marker	viruses	human	qPCR	human enterovirus	none	n/a	n/a	n/a		physicochem_nutrients	land use	none	none	none	none	none	dissolved inorganic nitrogen (DIN), soluble reactive phosphorous (SRP)	freshwater	n/a		none	n/a		none	n/a		none	n/a		none	n/a
Jones R., Parsons R., Watkinson E., Kendell D.	Sewage contamination of a densely populated coral 'atoll' (Bermuda)	2011	Environmental Monitoring and Assessment	10.1007/s10661-010-1738-3	Australian Institute of Marine Science, UWA Oceans Institute (M096), 35 Stirling Highway, Crawley, WA 6009, Australia; Bermuda Institute of Ocean Sciences, 17 Biological Lane, St George, Bermuda; Department of Health, Ministry of Health, Old Hospital Building, 7 Point Finger Road, Paget, Bermuda	Bermuda is a densely populated coral 'atoll' located on a seamount in the mid-Atlantic (Sargasso Sea). There is no national sewerage system and the ∼20 × 106 L of sewage generated daily is disposed of via marine outfalls, cess pits/septic tanks underneath houses and through waste disposal (injection) wells. Gastrointestinal (GI) enterococci concentrations were measured in surface seawater samples…	yes	application	2 single source MST	descr_stats_quant	stats_simple		3 MST marker	prokaryotes	human	PCR	human specific bacterial biomarker Bacteroides	none	n/a	n/a	n/a		none	n/a	n/a	n/a		cbFIO	chemical tracers	none	none	none	none	none		seawater	n/a		sediment_sand	n/a		none	n/a		none	n/a		none	n/a
Knappett P.S.K., Escamilla V., Layton A., McKay L.D., Emch M., Williams D.E., Huq R., Alam J., Farhana L., Mailloux B.J., Ferguson A., Sayler G.S., Ahmed K.M., van Geen A.	Impact of population and latrines on fecal contamination of ponds in rural Bangladesh	2011	Science of the Total Environment	10.1016/j.scitotenv.2011.04.043	Department of Earth and Planetary Sciences, The University of Tennessee, Knoxville, TN 37996-1410, United States; Department of Geography, University of North Carolina, Chapel Hill, NC 27599-3220, United States; Carolina Population Center, University of North Carolina, Chapel Hill, NC 27516-2524, United States; Center for Environmental Biotechnology, The University of Tennessee, Knoxville, TN 379…	A majority of households in Bangladesh rely on pond water for hygiene. Exposure to pond water fecal contamination could therefore still contribute to diarrheal disease despite the installation of numerous tubewells for drinking. The objectives of this study are to determine the predominant sources (human or livestock) of fecal pollution in ponds and examine the association between local populatio…	yes	application	3 multi source MST	descr_stats_quant	stats_simple		1 trad. genFIO	prokaryotes	general	qPCR	E. coli	3 MST marker	prokaryotes	several hosts (several markers)	qPCR	Bacteroidales	none	n/a	n/a	n/a		cbFIO	other	pathogen	none	none	none	none	sanitary survey, adenovirus	freshwater	n/a	ponds	none	n/a		none	n/a		none	n/a		none	n/a
Sibley S.D., Goldberg T.L., Pedersen J.A.	Detection of known and novel adenoviruses in cattle wastes via broad-spectrum primers	2011	Applied and Environmental Microbiology	10.1128/AEM.00625-11	Environmental Chemistry and Technology Program, University of Wisconsin, Madison, WI 53706, United States; Department of Pathobiological Sciences, University of Wisconsin, Madison, WI 53706, United States; Department of Soil Science, University of Wisconsin, Madison, WI 53706, United States	The critical assessment of bovine adenoviruses (BAdV) as indicators of environmental fecal contamination requires improved knowledge of their prevalence, shedding dynamics, and genetic diversity. We examined DNA extracted from bovine and other animal waste samples collected in Wisconsin for atadenoviruses and mastadenoviruses using novel, broad-spectrum PCR primer sets. BAdV were detected in 13% …	yes	establishment	none
Peed L.A., Nietch C.T., Kelty C.A., Meckes M., Mooney T., Sivaganesan M., Shanks O.C.	Combining land use information and small stream sampling with PCR-based methods for better characterization of diffuse sources of human fecal pollution	2011	Environmental Science and Technology	10.1021/es2003167	U.S. Environmental Protection Agency, Cincinnati, OH, United States; University of Cincinnati, Cincinnati, OH, United States	Diffuse sources of human fecal pollution allow for the direct discharge of waste into receiving waters with minimal or no treatment. Traditional culture-based methods are commonly used to characterize fecal pollution in ambient waters, however these methods do not discern between human and other animal sources of fecal pollution making it difficult to identify diffuse pollution sources. Human-ass…	yes	both	2 single source MST	stats_simple	descr_stats_quant		3 MST marker	prokaryotes	human	qPCR	3 human-associated markers	none	n/a	n/a	n/a		none	n/a	n/a	n/a		land use	meteorology	none	none	none	none	none	land use data, precipitation	freshwater	n/a		none	n/a		none	n/a		none	n/a		none	n/a
Atoyan J.A., Herron E.M., Amador J.A.	Evaluation of microbiological water quality in the Pettaquamscutt River (Rhode Island, USA) using chemical, molecular and culture-dependent methods	2011	Marine Pollution Bulletin	10.1016/j.marpolbul.2011.04.032	Laboratory of Soil Ecology and Microbiology, University of Rhode Island, Kingston, RI 02881, United States; Watershed Watch Program, Coastal Institute in Kingston, University of Rhode Island, Kingston, RI 02881, United States	We evaluated microbiological water quality in the Pettaquamscutt River (Rhode Island, USA), an estuarine river. Fecal coliform (FC) and enterococci (FE) bacteria, presence of Bifidobacterium adolescentis DNA (indicating human fecal contamination), and optical brightener (OB) fluorescence (associated with laundry detergents) were determined for 14 stations from May to September 2010. Six stations …	yes	application	2 single source MST	descr_stats_01	none		3 MST marker	prokaryotes	human	PCR	Bifidobacterium adolescentis DNA (indicating human fecal contamination)	none	n/a	n/a	n/a		none	n/a	n/a	n/a		cbFIO	chemical tracers	none	none	none	none	none	optical brightener	estuary	n/a		none	n/a		none	n/a		none	n/a		none	n/a
Lee C.S., Marion J.W., Lee J.	A novel genetic marker for the rapid detection of Bacteroides fragilis in recreational water as a human-specific faecal indicator	2011	Journal of Water and Health	10.2166/wh.2011.120	College of Public Health, Division of Environmental Health Sciences, Ohio State University, Columbus, OH 43210, United States; Department of Food Science and Technology, Ohio State University, Columbus, OH 43210, United States	Bacteroides spp. has gained substantial interest among the suggested potential candidates for alternative faecal indicators for untreated recreational waters by the US EPA. Interest in Bacteroides as a faecal indicator is based upon the relative abundance of selected members of the Bacteroides genus in the human colon and human faeces. In this study, we developed a real-time PCR detection system …	yes	establishment	none
Rathnayake I., Hargreaves M., Huygens F.	SNP diversity of Enterococcus faecalis and Enterococcus faecium in a South East Queensland waterway, Australia, and associated antibiotic resistance gene profiles	2011	BMC Microbiology	10.1186/1471-2180-11-201	Cell and Molecular Biosciences, Faculty of Science and Technology, Queensland University of Technology, 2 George Street, Brisbane 4001, Australia	Background: Enterococcus faecalis and Enterococcus faecium are associated with faecal pollution of water, linked to swimmer-associated gastroenteritis and demonstrate a wide range of antibiotic resistance. The Coomera River is a main water source for the Pimpama-Coomera watershed and is located in South East Queensland, Australia, which is used intensively for agriculture and recreational purpose…	yes	both	7 other applications	stats_simple	none		6 other	prokaryotes	n/a	other	SNP diversity and MLST	none	n/a	n/a	n/a		none	n/a	n/a	n/a		cbFIO	antibiotic resistence	none	none	none	none	none	antibitotic resistance genetic method	freshwater	n/a	watershed is intensively used for recreation and agriculture	none	n/a		none	n/a		none	n/a		none	n/a
Reischer G.H., Kollanur D., Vierheilig J., Wehrspaun C., MacH R.L., Sommer R., Stadler H., Farnleitner A.H.	Hypothesis-driven approach for the identification of fecal pollution sources in water resources	2011	Environmental Science and Technology	10.1021/es103659s	Research Group Environmental Microbiology and Molecular Ecology, Institute of Chemical Engineering, Vienna University of Technology, Gumpendorfer Strasse 1a/166-5-2, A-1060 Vienna, Austria; Centre for Water Resource Systems (CWRS), Vienna University of Technology, Karlsplatz 13/222, A-1040 Vienna, Austria; Institute of Hygiene and Applied Immunology, Water Hygiene, Medical University of Vienna, K…	Water resource management must strive to link catchment information with water quality monitoring. The present study attempted this for the field of microbial fecal source tracking (MST). A fecal pollution source profile based on catchment data (e.g., prevalence of fecal sources) was used to formulate a hypothesis about the dominant sources of pollution in an Austrian mountainous karst spring cat…	yes	application	3 multi source MST	descr_stats_quant	stats_simple		3 MST marker	prokaryotes	several hosts (several markers)	qPCR		none	n/a	n/a	n/a		none	n/a	n/a	n/a		cbFIO	hydrology	physicochem_nutrients	none	none	none	none		groundwater	n/a	karst	faeces	n/a		none	n/a		none	n/a		none	n/a
Schulz C.J., Childers G.W.	Fecal Bacteroidales diversity and decay in response to variations in temperature and salinity	2011	Applied and Environmental Microbiology	10.1128/AEM.01473-10	Department of Biological Sciences, Southeastern Louisiana University, Hammond, LA 70402, United States	Bacteroidales are attractive as water quality indicators because of their potential to discern sources of fecal pollution, and it is presumed that these bacteria do not multiply outside their host organisms. The persistence of a fecal Bacteroidales marker was monitored over 14 days in river water microcosms that varied in temperature from 10°C to 30°C and salinity from 0‰ to 30‰ by quantitative P…	yes	establishment	none
Kirs M., Harwood V.J., Fidler A.E., Gillespie P.A., Fyfe W.R., Blackwood A.D., Cornelisen C.D.	Source tracking faecal contamination in an urbanised and a rural waterway in the Nelson-Tasman region, New Zealand	2011	New Zealand Journal of Marine and Freshwater Research	10.1080/00288330.2010.535494	Cawthron Institute, Nelson, New Zealand; University of South Florida, Tampa, FL, United States; University of North Carolina at Chapel Hill, Morehead City, NC, United States	Microbial contamination of New Zealand's rivers, lakes and coastal waters can pose a risk to human health through both recreational contact and the consumption of contaminated shellfish. Microbial source tracking (MST) methods provide a means to identify potential contaminant sources, which can lead to high faecal indicator bacteria concentrations and elevated human health risk because of associa…	yes	both	3 multi source MST	descr_stats_01	none		3 MST marker	prokaryotes	several hosts (several markers)	PCR	human and animal associated marker, including nifH (archean marker)	3 MST marker	viruses	human	PCR	HPyVs	none	n/a	n/a	n/a		none	none	none	none	none	none	none		faeces	n/a	for assay evaluation	sewage	n/a	for assay evaluation	freshwater	n/a		stormwater_CSO	n/a		none	n/a
Weidhaas J.L., Macbeth T.W., Olsen R.L., Harwood V.J.	Correlation of quantitative PCR for a poultry-specific Brevibacterium marker gene with bacterial and chemical indicators of water pollution in a watershed impacted by land application of poultry litter	2011	Applied and Environmental Microbiology	10.1128/AEM.02555-10	North Wind, Inc., Idaho Falls, ID, United States; Department of Civil and Environmental Engineering, West Virginia University, Morgantown, WV, United States; CDM, Denver, CO, United States; Department of Integrative Biology, University of South Florida, 4202 E. Fowler Ave., Tampa, FL 33620, United States	The impact of fecal contamination from human and agricultural animal waste on water quality is a major public health concern. Identification of the dominant source(s) of fecal pollution in a watershed is necessary for assessing the safety of recreational water and protecting water resources. A field study was conducted using quantitative PCR (qPCR) for the 16S rRNA gene of Brevibacterium sp. LA35…	yes	both	2 single source MST	descr_stats_quant	stats_simple	sens., spec., field testing	3 MST marker	prokaryotes	other host	qPCR	16S rRNA gene of Brevibacterium sp. LA35	none	n/a	n/a	n/a		none	n/a	n/a	n/a		cbFIO	chemical tracers	none	none	none	none	none	metals associated w poultry litter	faeces	n/a	litter	groundwater	n/a		freshwater	n/a		other	n/a	litter runoff	none	n/a
Sercu B., van de Werfhorst L.C., Murray J.L.S., Holden P.A.	Terrestrial Sources Homogenize Bacterial Water Quality During Rainfall in Two Urbanized Watersheds in Santa Barbara, CA	2011	Microbial Ecology	10.1007/s00248-011-9874-z	Donald Bren School of Environmental Science and Management, University of California, Santa Barbara, CA 93106-5131, United States; Earth Research Institute, University of California, Santa Barbara, CA 93106-3060, United States; City of Santa Barbara, Creeks Restoration and Water Quality Improvement Division, PO Box 1990, Santa Barbara, CA 93101, United States	Microbiological contamination from runoff is a human health concern in urbanized coastal environments, but the contamination sources are often unknown. This study quantified fecal indicator bacteria and compared the distributions of human-specific genetic markers and bacterial community composition during dry and wet weather in urban creeks draining two neighboring watersheds in Santa Barbara, CA…	yes	application	2 single source MST	bioinformatics_simple	descr_stats_quant		3 MST marker	prokaryotes	human	qPCR	HF183 plus Methanobrevibacter smithii nifH gene (archaea)	5 community	prokaryotes	n/a	sequencing		none	n/a	n/a	n/a		cbFIO	none	none	none	none	none	none		freshwater	n/a		none	n/a		none	n/a		none	n/a		none	n/a
Tong H.-I., Connell C., Boehm A.B., Lu Y.	Effective detection of human noroviruses in Hawaiian waters using enhanced RT-PCR methods	2011	Water Research	10.1016/j.watres.2011.08.030	Departments of Public Health and Sciences and Microbiology, University of Hawaii at Manoa, Honolulu, HI 96822, United States; Stanford University, Department of Civil and Environmental Engineering, Stanford, CA 94305, United States	The current recreational water quality criteria using growth-based measurements of fecal indicator bacteria (FIB) concentration have their limitations for swimmer protection. To evaluate the possible use of enteric viruses as an improved indicator of human sewage contamination in recreational waters for enhanced health risk assessment, human norovirus (huNoV) was tested as a model in this study. …	yes	establishment	none
Converse R.R., Piehler M.F., Noble R.T.	Contrasts in concentrations and loads of conventional and alternative indicators of fecal contamination in coastal stormwater	2011	Water Research	10.1016/j.watres.2011.07.029	University of North Carolina at Chapel Hill, Institute of Marine Sciences, 3431 Arendell St, Morehead City, NC 28557, United States	Fecal contamination in stormwater is often complex. Because conventional fecal indicator bacteria (FIB) cannot be used to ascertain source of fecal contamination, alternative indicators are being explored to partition these sources. As they are assessed for future use, it is critical to compare alternative indicators to conventional FIB under a range of stormwater delivery conditions. In this stu…	yes	both	1 pollution detection	descr_stats_quant	stats_simple		2 new genFIO	prokaryotes	general	qPCR	fecal Bacteroides spp. by QPCR	none	n/a	n/a	n/a		none	n/a	n/a	n/a		cbFIO	meteorology	none	none	none	none	none	E. coli and ENT using enzymatic tests	stormwater_CSO	n/a		none	n/a		none	n/a		none	n/a		none	n/a
Solecki O., Jeanneau L., Jardé E., Gourmelon M., Marin C., Pourcher A.M.	Persistence of microbial and chemical pig manure markers as compared to faecal indicator bacteria survival in freshwater and seawater microcosms	2011	Water Research	10.1016/j.watres.2011.06.012	Cemagref, 17, avenue de Cucillé, 35044 Rennes cedex, France; Université Européenne de Bretagne, France; CNRS UMR 6118, Géosciences Rennes, France; Ifremer, EMP, Laboratoire de Microbiologie, Plouzané, France	Natural seawater and freshwater microcosms inoculated with pig manure were set up to determine the persistence of pig faecal microbial and chemical markers in these two types of surface water. The concentrations of Lactobacillus amylovorus, the Bacteroidales Pig-2-Bac 16S rRNA genetic marker, five stanols and the evolution of two ratios of stanols, R1 (coprostanol to the sum of coprostanol and 24…	yes	establishment	none
Sauer E.P., VandeWalle J.L., Bootsma M.J., McLellan S.L.	Detection of the human specific Bacteroides genetic marker provides evidence of widespread sewage contamination of stormwater in the urban environment	2011	Water Research	10.1016/j.watres.2011.04.049	Great Lakes Water Institute, UW-Milwaukee, 600 E. Greenfield Ave, Milwaukee, WI 53204, United States	Human sewage contamination of surface waters is a major human health concern. We found urban stormwater systems that collect and convey runoff from impervious surfaces act as a conduit for sewage originating from breeches in sanitary sewer infrastructure. A total of 828 samples at 45 stormwater outfalls were collected over a four-year period and assessed by culture based methods, PCR, and quantit…	yes	application	2 single source MST	descr_stats_quant	none		3 MST marker	prokaryotes	human	qPCR	HF183	2 new genFIO	prokaryotes	general	qPCR	total Bacteroides spp.	none	n/a	n/a	n/a		cbFIO	pathogen	none	none	none	none	none	enterovirus, not stated which method	stormwater_CSO	n/a	stormwater, should not contain wastewater!!	none	n/a		none	n/a		none	n/a		none	n/a
Lu J., Ryu H., Hill S., Schoen M., Ashbolt N., Edge T.A., Domingo J.S.	Distribution and potential significance of a gull fecal marker in urban coastal and riverine areas of southern Ontario, Canada	2011	Water Research	10.1016/j.watres.2011.05.003	Office of Research and Development, U.S. Environmental Protection Agency, 26 W. MLK Dr., Cincinnati OH 45268, United States; National Water Research Institute, Environment Canada, Burlington L7R 4A6, Canada	To better understand the distribution of gull fecal contamination in urban areas of southern Ontario, we used gull-specific PCR and qPCR assays against 1309 water samples collected from 15 urban coastal and riverine locations during 2007. Approximately, 58% of the water samples tested positive for the gull-assay. Locations observed to have higher numbers of gulls and their fecal droppings had a h…	yes	application	2 single source MST	descr_stats_quant	stats_simple		3 MST marker	prokaryotes	gull	qPCR	qPCR to detect gull	none	n/a	n/a	n/a		none	n/a	n/a	n/a		none	none	none	none	none	none	none		seawater	n/a		sewage	n/a		stormwater_CSO	n/a		none	n/a		none	n/a
Srinivasan S., Aslan A., Xagoraraki I., Alocilja E., Rose J.B.	Escherichia coli, enterococci, and Bacteroides thetaiotaomicron qPCR signals through wastewater and septage treatment	2011	Water Research	10.1016/j.watres.2011.02.010	Department of Fisheries and Wildlife, Michigan State University, Natural Resources, 13, East Lansing, MI 48824, United States; Department of Civil and Environmental Engineering, Michigan State University, East Lansing, MI 48824, United States; Department of Biosystems and Agricultural Engineering, Michigan State University, East Lansing, MI 48824, United States	Fecal indicators such as Escherichia coli and enterococci are used as regulatory tools to monitor water with 24 h cultivation techniques for possible input of sewage or feces and presence of potential enteric pathogens yet their source (human or animal) cannot be determined with routine methods. This critical uncertainty has furthered water pollution science toward new molecular approaches. Membe…	yes	both	4 treatment and transport	descr_stats_quant	stats_simple		3 MST marker	prokaryotes	human	qPCR	Bacteroides thetaiotaomicron	1 trad. genFIO	prokaryotes	general	qPCR	E. coli and enterococci	none	n/a	n/a	n/a		cbFIO	none	none	none	none	none	none		sewage	n/a	throughout a wastewater treatment facility and septage treatment facility	none	n/a		none	n/a		none	n/a		none	n/a
Twing K.I., Kirchman D.L., Campbell B.J.	Temporal study of Helicobacter pylori presence in coastal freshwater, estuary and marine waters	2011	Water Research	10.1016/j.watres.2010.12.013	School of Marine Science and Policy, University of Delaware, Lewes, DE 19958, United States	Helicobacter pylori, a gastric pathogen, is believed to be transmitted via the fecal-oral route as well as the oral-oral route. Its presence and viability in environmental waters is not well characterized. The goals of this study were to test H. pylori presence via molecular methods in freshwater, estuarine and beach sites in Delaware over both short and long time scales and to establish whether …	yes	both	7 other applications	stats_simple	descr_stats_01		3 MST marker	prokaryotes	human	qPCR	human-specific Bacteroidetes species	none	n/a	n/a	n/a		none	n/a	n/a	n/a		cbFIO	pathogen	none	none	none	none	none	Helicobacter pylori	seawater	recreational		estuary	n/a		none	n/a		none	n/a		none	n/a
Wyn-Jones A.P., Carducci A., Cook N., D'Agostino M., Divizia M., Fleischer J., Gantzer C., Gawler A., Girones R., Höller C., de Roda Husman A.M., Kay D., Kozyra I., López-Pila J., Muscillo M., José Nascimento M.S., Papageorgiou G., Rutjes S., Sellwood J., Szewzyk R., Wyer M.	Surveillance of adenoviruses and noroviruses in European recreational waters	2011	Water Research	10.1016/j.watres.2010.10.015	IGES, University of Aberystwyth, Ceredigion, SY23 3DB, United Kingdom; Department of Biology, Università di Pisa, Italy; Food and Environment Research Agency, FERA, York, United Kingdom; Faculty of Medicine, Tor Vergata University, Rome, Italy; Landesgesundheitsamt Baden-Württemberg, Germany; Faculté de Pharmacie, University Henri Poincaré, Nancy, France; Environment Agency, United Kingdom; Depar…	Exposure to human pathogenic viruses in recreational waters has been shown to cause disease outbreaks. In the context of Article 14 of the revised European Bathing Waters Directive 2006/7/EC (rBWD, CEU, 2006) a Europe-wide surveillance study was carried out to determine the frequency of occurrence of two human enteric viruses in recreational waters. Adenoviruses were selected based on their near-…	yes	both	7 other applications	descr_stats_quant	none		3 MST marker	viruses	human	PCR	human adenovirus	3 MST marker	viruses	human	qPCR	human adenovirus plus infectivity testing	none	n/a	n/a	n/a		pathogen	none	none	none	none	none	none	norovirus genogroups	seawater	recreational		freshwater	recreational		none	n/a		none	n/a		none	n/a
Hamza I.A., Jurzik L., Überla K., Wilhelm M.	Evaluation of pepper mild mottle virus, human picobirnavirus and Torque teno virus as indicators of fecal contamination in river water	2011	Water Research	10.1016/j.watres.2010.10.021	Department of Hygiene, Social and Environmental Medicine, Ruhr-University Bochum, Universitätsstraße 150, 44801 Bochum, Germany; Department of Molecular and Medical Virology, Ruhr-University Bochum, Germany; Environmental Virology Laboratory, Department of Water Pollution Research, National Research Centre, Cairo, Egypt	A reliable indicator is needed to predict and reduce the risk of infection associated with fecal contamination of surface water. Since Pepper mild mottle virus (PMMoV), human picobirnaviruses (hPBV) and Torque teno virus (TTV) have been detected at substantial levels in human feces, we explored whether detection of nucleic acids of these viruses is a suitable indicator of fecal contamination in r…	yes	both	2 single source MST	descr_stats_quant	none		3 MST marker	viruses	human	qPCR	qPCR for hPBV, and TTV in comparison to human adenoviruses (HAdV) and human polyomaviruses (HPyV)	3 MST marker	viruses	human	qPCR	qPCR for PMMOV	none	n/a	n/a	n/a		none	none	none	none	none	none	none		freshwater	n/a		sewage	n/a		faeces	n/a		none	n/a		none	n/a
Flood C., Ufnar J., Wang S., Johnson J., Carr M., Ellender R.	Lack of correlation between enterococcal counts and the presence of human specific fecal markers in Mississippi creek and coastal waters	2011	Water Research	10.1016/j.watres.2010.09.026	Department of Biological Sciences, University of Southern Mississippi, 118 College Drive #5018, Hattiesburg, MS 39406-001, United States; Center for Research Support, University of Southern Mississippi, 118 College Drive #5116, Hattiesburg, MS 39406-001, United States; Center for Science Outreach, Vanderbilt University Medical Center, 806 Light Hall, Nashville, TN 37232-0670, United States	The objective of this study was to determine whether statistically valid correlations could be shown between enterococcal counts of samples from creek and coastal sites and the presence of two molecular, library-independent markers that specify human and/or sewage pollution. Four hundred ninety samples were collected between August 2007 and April 2009 to determine enterococcal counts and the pres…	yes	application	2 single source MST	descr_stats_quant	stats_simple		3 MST marker	prokaryotes	human	PCR	Methanobrevibacter smithii & Bacteroidales	none	n/a	n/a	n/a		none	n/a	n/a	n/a		cbFIO	none	none	none	none	none	none		freshwater	n/a		seawater	n/a		none	n/a		none	n/a		none	n/a
Ibekwe A.M., Murinda S.E., Graves A.K.	Genetic diversity and antimicrobial resistance of escherichia coli from human and animal sources uncovers multiple resistances from human sources	2011	PLoS ONE	10.1371/journal.pone.0020819	United States Salinity Laboratory, United States Department of Agriculture-Agriculture Research Service (USDA-ARS), Riverside, CA, United States; Department of Animal and Veterinary Sciences, California State Polytechnic University, Pomona, CA, United States; Department of Soil Sciences, North Carolina State University, Raleigh, NC, United States	Escherichia coli are widely used as indicators of fecal contamination, and in some cases to identify host sources of fecal contamination in surface water. Prevalence, genetic diversity and antimicrobial susceptibility were determined for 600 generic E. coli isolates obtained from surface water and sediment from creeks and channels along the middle Santa Ana River (MSAR) watershed of southern Cali…	yes	application	7 other applications	other	none		6 other	prokaryotes	n/a	other	population structure of E.coli isolates from water	none	n/a	n/a	n/a		none	n/a	n/a	n/a		cbFIO	antibiotic resistence	none	none	none	none	none		freshwater	n/a		sediment_sand	n/a		none	n/a		none	n/a		none	n/a
Green H.C., Shanks O.C., Sivaganesan M., Haugland R.A., Field K.G.	Differential decay of human faecal Bacteroides in marine and freshwater	2011	Environmental Microbiology	10.1111/j.1462-2920.2011.02549.x	Oregon State University, Department of Microbiology, Corvallis, OR 97331, United States; USEPA, Office of Research and Development, National Risk Management Research Laboratory, 26 West Martin Luther King Drive, Cincinnati, OH 45268, United States; USEPA, Office of Research and Development, National Exposure Research Laboratory, 26 West Martin Luther King Drive, Cincinnati, OH 45268, United States	Genetic markers from Bacteroides and other faecal bacteria are being tested for inclusion in regulations to quantify aquatic faecal contamination and estimate public health risk. For the method to be used quantitatively across environments, persistence and decay of markers must be understood. We measured concentrations of contaminant molecular markers targeting Enterococcus and Bacteroides spp. i…	yes	establishment	none
Haramoto E., Yamada K., Nishida K.	Prevalence of protozoa, viruses, coliphages and indicator bacteria in groundwater and river water in the Kathmandu Valley, Nepal	2011	Transactions of the Royal Society of Tropical Medicine and Hygiene	10.1016/j.trstmh.2011.08.004	Interdisciplinary Graduate School of Medicine and Engineering, University of Yamanashi, 4-3-11 Takeda, Kofu, Yamanashi 400-8511, Japan	Limited information is available on the prevalence of waterborne pathogens in aquatic environments in developing countries. In this study, water samples were collected from nine shallow wells and a river in the Kathmandu Valley, Nepal, during the rainy season in 2009 and were subjected to detection of waterborne protozoa, viruses and coliphages using a recently developed method for simultaneous c…	yes	both	3 multi source MST	descr_stats_quant	stats_simple		3 MST marker	viruses	several hosts (several markers)	PCR	Genotyping of F-RNA coliphages by real-time RT-PCR	none	n/a	n/a	n/a		none	n/a	n/a	n/a		cbFIO	pathogen	pathogen	none	none	none	none	Cryptosporidium and Giardia;; human adenoviruses, and noroviruses of genogroups I and II	groundwater	n/a	shallow wells	freshwater	n/a		none	n/a		none	n/a		none	n/a
Bergeron P., Oujati H., Catalán Cuenca V., Huguet Mestre J.M., Courtois S.	Rapid monitoring of Escherichia coli and Enterococcus spp. in bathing water using Reverse Transcription-quantitative PCR	2011	International Journal of Hygiene and Environmental Health	10.1016/j.ijheh.2011.07.013	Rivages Pro Tech - Technopole Izarbel, 64210 Bidart, France; Lonza Bioscience SAS, Biopôle Clermont Limagne, 63360 Saint-Beauzire, France; Labaqua, Dracma, Polígono Industrial Las Atalayas, 16-18, 03114 Alicante, Spain; Aigües de Barcelona, General Batet, 5-7, 08028 Barcelona, Spain; Suez Environment - CIRSEE, 38 rue du President Wilson, 78230 Le Pecq, France	For accompanying actions to pollution crisis management of recreational waters, rapid methods providing a quantified faecal indicator which can be completed in less than half a day, are currently needed. Two sensitive rRNA-targeted Reverse Transcription-quantitative PCR (RT-qPCR) methods were developed for quantifying Escherichia coli and Enterococcus spp. cells in marine bathing waters. Threshol…	yes	establishment	none
Marti R., Mieszkin S., Solecki O., Pourcher A.-M., Hervio-Heath D., Gourmelon M.	Effect of oxygen and temperature on the dynamic of the dominant bacterial populations of pig manure and on the persistence of pig-associated genetic markers, assessed in river water microcosms	2011	Journal of Applied Microbiology	10.1111/j.1365-2672.2011.05131.x	Cemagref, UR GERE, Rennes, France; Université Européenne de Bretagne, Rennes, France; Ifremer, EMP, Laboratoire de Microbiologie, Plouzané, France	Aims: The aim is to evaluate the dynamic of Bacteroides-Prevotella and Bacillus-Streptococcus-Lactobacillus populations originating from pig manure and the persistence of pig-associated markers belonging to these groups according to temperature and oxygen. Methods and Results: River water was inoculated with pig manure and incubated under microaerophilic and aerobic conditions, at 4 and 20°C over…	yes	establishment	none
Marti R., Zhang Y., Lapen D.R., Topp E.	Development and validation of a microbial source tracking marker for the detection of fecal pollution by muskrats	2011	Journal of Microbiological Methods	10.1016/j.mimet.2011.07.013	Agriculture and Agri-Food Canada, London, ON, N5V 4T3, Canada; Agriculture and Agri-Food Canada, Ottawa ON, K1A 0C6, Canada	Surface waters in mixed-activity watersheds can be compromised by fecal pollution from livestock production, sewage outflows or leaking septic systems, or avian or mammalian wildlife. While undertaking water quality research in Eastern Ontario Canada, we observed an abundance of muskrats (Ondatra zibethicus) in some waterways, and sought to determine their significance with respect to fecal pollu…	yes	establishment	none
Clermont O., Gordon D.M., Brisse S., Walk S.T., Denamur E.	Characterization of the cryptic Escherichia lineages: Rapid identification and prevalence	2011	Environmental Microbiology	10.1111/j.1462-2920.2011.02519.x	INSERM, UMR-S 722, Paris, F-75018, France; Univ Paris Diderot, Sorbonne Paris Cité, UMR-S 722, Faculté de Médecine, Site Xavier Bichat, Paris, F-75018, France; Research School of Biology, Australian National University, Canberra, ACT 0200, Australia; Genotyping of Pathogens and Public Health, Institut Pasteur, 75724 Paris, France; Department of Internal Medicine, University of Michigan Health Sys…	Strains phenotypically indistinguishable from Escherichia coli and belonging to at least five distinct cryptic lineages, named Escherichia clades I to V, that are genetically divergent from E. coli yet members of the genus have been recently found using multi-locus sequence typing (MLST). Very few epidemiological data are available on these strains as their detection by MLST is not suitable for l…	yes	establishment	none
Jeong J.-Y., Park H.-D., Lee K.-H., Weon H.-Y., Ka J.-O.	Microbial community analysis and identification of alternative host-specific fecal indicators in fecal and river water samples using pyrosequencing	2011	Journal of Microbiology	10.1007/s12275-011-0530-6	Department of Water Quality Research, Gyeonggi-do Institute of Health and Environment, Suwon 440-290, South Korea; School of Civil, Environmental and Architectural Engineering, Korea University, Seoul 136-713, South Korea; Rural Development Administration (RDA), Korean Agricultural Culture Collection (KACC), National Academy of Agricultural Science (NAAS), Suwon 441-853, South Korea; Department o…	It is important to know the comprehensive microbial communities of fecal pollution sources and receiving water bodies for microbial source tracking. Pyrosequencing targeting the V1-V3 hypervariable regions of the 16S rRNA gene was used to investigate the characteristics of bacterial and Bacteroidales communities in major fecal sources and river waters. Diversity analysis indicated that cow feces …	yes	establishment	none
Furukawa T., Takahashi H., Yoshida T., Suzuki Y.	Genotypic analysis of enterococci isolated from fecal-polluted water from different sources by pulsed-field gel electrophoresis (PFGE) for application to microbial source tracking	2011	Microbes and Environments	10.1264/jsme2.ME10174	Graduate School of Agriculture and Engineering, University of Miyazaki, 1-1 Gakuen Kibanadai-Nishi, Miyazaki 889-2192, Japan; Department of Civil and Environmental Engineering, Faculty of Engineering, University of Miyazaki, 1-1, Gakuen Kibanadai-Nishi, Miyazaki 889-2192, Japan; Department of Biological Production and Environmental Science, Faculty of Agriculture, University of Miyazaki, 1-1 Gaku…	PFGE has potential applications in the source tracking of fecal pollution in aquatic environments. We tried to distinguish the genotypes of Enterococcus faecium collected from fecal-contaminated water using PFGE. Well identified 115 strains of E. faecium were classified into 25 PFGE patterns, and characteristics distinctive to each genotype were recognized. Analysis of the characteristics of geno…	yes	establishment	none
Shah A.H., Abdelzaher A.M., Phillips M., Hernandez R., Solo-Gabriele H.M., Kish J., Scorzetti G., Fell J.W., Diaz M.R., Scott T.M., Lukasik J., Harwood V.J., Mcquaig S., Sinigalliano C.D., Gidley M.L., Wanless D., Ager A., Lui J., Stewart J.R., Plano L.R.W., Fleming L.E.	Indicator microbes correlate with pathogenic bacteria, yeasts and helminthes in sand at a subtropical recreational beach site	2011	Journal of Applied Microbiology	10.1111/j.1365-2672.2011.05013.x	University of Miami, NSF NIEHS Oceans and Human Health Center, Miami, FL, United States; Department of Civil, Arch. and Environmental Engineering, University of Miami, Coral Gables, FL, United States; Department of Epidemiology and Public Health, University of Miami, Miami, FL, United States; Rosentiel School of Marine and Atmospheric Science, Division of Marine Biology and Fisheries, University …	Aims: Research into the relationship between pathogens, faecal indicator microbes and environmental factors in beach sand has been limited, yet vital to the understanding of the microbial relationship between sand and the water column and to the improvement of criteria for better human health protection at beaches. The objectives of this study were to evaluate the presence and distribution of pat…	yes	both	3 multi source MST	descr_stats_quant	stats_simple		3 MST marker	prokaryotes	several hosts (several markers)	qPCR		none	n/a	n/a	n/a		none	n/a	n/a	n/a		cbFIO	pathogen	pathogen	physicochem_nutrients	other	none	none	fungi	seawater	recreational		sediment_sand	recreational		none	n/a		none	n/a		none	n/a
Ma H.-J., Fu L.-L., Li J.-R.	Differentiation of fecal escherichia coli from human, livestock, and poultry sources by rep-PCR DNA fingerprinting on the shellfish culture area of East China Sea	2011	Current Microbiology	10.1007/s00284-011-9870-z	Food Safety Key Laboratory of Zhejiang Province, School of Food Science and Biotechnology, Zhejiang Gongshang University, Hangzhou 310035, China	The rep-PCR DNA fingerprinting performed with REP, BOX A1R, and (GTG) 5 primers was investigated as a way to differentiate between human, livestock, and poultry sources of fecal pollution on the area of Xiangshan Bay, East China Sea. Of the three methods, the BOX-PCR DNA fingerprints analyzed by jack-knife algorithm were revealed high rate of correct classification (RCC) with 91.30, 80.39, 89.39,…	yes	both	3 multi source MST	other	stats_advanced		4 MST other	prokaryotes	n/a	other	E.coli (GTG) 5-PCR fingerprints, E.coli BOX-PCR and REP-PCR	none	n/a	n/a	n/a		none	n/a	n/a	n/a		cbFIO	none	none	none	none	none	none		seawater	shellfish-growing		faeces	n/a	human, cattle, swine, chicken, duck, sheep, and goose	none	n/a		none	n/a		none	n/a
Furukawa T., Yoshida T., Suzuki Y.	Application of PFGE to source tracking of faecal pollution in coastal recreation area: A case study in Aoshima Beach, Japan	2011	Journal of Applied Microbiology	10.1111/j.1365-2672.2010.04918.x	University of Miyazaki, Gakuen Kibanadai-Nishi, Miyazaki, Japan	Aims: The development of a microbial source tracking (MST) method is strongly desired to ensure public health and bacteriological safety in coastal recreation areas. We try to specify the source of faecal pollution by applying pulsed-field gel electrophoresis (PFGE) to the study of the aquatic environment on Aoshima Beach, Japan. Methods and Results: Enterococcus faecium, an enterococcus, was use…	yes	application	3 multi source MST	stats_advanced	none		4 MST other	prokaryotes	n/a	other	PFGE of Enterococcus	none	n/a	n/a	n/a		none	n/a	n/a	n/a		cbFIO	none	none	none	none	none	none		seawater	recreational		freshwater	n/a		none	n/a		none	n/a		none	n/a
Chern E.C., Siefring S., Paar J., Doolittle M., Haugland R.A.	Comparison of quantitative PCR assays for Escherichia coli targeting ribosomal RNA and single copy genes	2011	Letters in Applied Microbiology	10.1111/j.1472-765X.2010.03001.x	US Environmental Protection Agency, Office of Research and Development, National Exposure Research Laboratory, Cincinnati, OH, United States; US Environmental Protection Agency, Region 1, New England Regional Laboratory, North Chelmsford, MA, United States; Techlaw, Inc., North Chelmsford, MA, United States	Aims: Compare specificity and sensitivity of quantitative PCR (qPCR) assays targeting single and multi-copy gene regions of Escherichia coli. Methods and Results: A previously reported assay targeting the uidA gene (uidA405) was used as the basis for comparing the taxonomic specificity and sensitivity of qPCR assays targeting the rodA gene (rodA984) and two regions of the multi-copy 23S ribosomal…	yes	establishment	none
Tong H.-I., Lu Y.	Effective detection of human adenovirus in Hawaiian waters using enhanced PCR methods	2011	Virology Journal	10.1186/1743-422X-8-57	Departments of Public Health Sciences and Microbiology, University of Hawaii, Honolulu, HI 96822, United States	Background: The current criteria for recreational water quality evaluation are primarily based on measurements of fecal indicator bacteria growth. However, these criteria often fail to predict the presence of waterborne human pathogenic viruses. To explore the possibility of direct use of human enteric viruses as improved human fecal contamination indicators, human adenovirus (HAdV) was tested as…	yes	establishment	none
Lee J.E., Lee S., Sung J., Ko G.	Analysis of human and animal fecal microbiota for microbial source tracking	2011	ISME Journal	10.1038/ismej.2010.120	Department of Environmental Health, School of Public Health, Seoul National University, 599 Gwanak-ro, Gwanak-gu, Seoul 151-742, South Korea; Department of Epidemiology, School of Public Health, Seoul National University, Seoul, South Korea	Microbial compositions of human and animal feces from South Korea were analyzed and characterized. In total, 38 fecal samples (14 healthy adult humans, 6 chickens, 6 cows, 6 pigs and 6 geese) were analyzed by 454 pyrosequencing of the V2 region of the 16S rRNA gene. Four major phyla, Actinobacteria, Proteobacteria, Firmicutes and Bacteroidetes, were identified in the samples. Principal coordinate…	yes	establishment	none
Calgua B., Barardi C.R.M., Bofill-Mas S., Rodriguez-Manzano J., Girones R.	Detection and quantitation of infectious human adenoviruses and JC polyomaviruses in water by immunofluorescence assay	2011	Journal of Virological Methods	10.1016/j.jviromet.2010.09.013	Department of Microbiology, Faculty of Biology, University of Barcelona, Diagonal 645, 08028 Barcelona, Spain; Department of Microbiology, Immunology and Parasitology, Center of Biological Sciences, Universidade Federal de Santa Catarina, 88040-900 Florianópolis, Santa Catarina, Brazil	Human adenoviruses (HAdV) and JC polyomaviruses (JCPyV) have been proposed as markers of fecal/urine contamination of human origin. An indirect immunofluorescence assay has been developed to quantify infectious human adenoviruses types 2 and 41 and JC polyomaviruses strain Mad-4 in water samples. The immunofluorescence assay was compared with other quantitative techniques used commonly such as pl…	yes	application	7 other applications	descr_stats_quant	none		3 MST marker	viruses	human	qPCR	Human adenoviruses (HAdV) and JC polyomaviruses (JCPyV)	none	n/a	n/a	n/a		none	n/a	n/a	n/a		pathogen	none	none	none	none	none	none	infectious human adenoviruses types 2 and 41 and JC polyomaviruses strain Mad-4. plaque assay, tissue culture infectious dose-50 and the new immunofluorescence method	microcosm	n/a		sewage	n/a		none	n/a		none	n/a		none	n/a
Korajkic A., Brownell M.J., Harwood V.J.	Investigation of human sewage pollution and pathogen analysis at Florida Gulf coast Beaches	2011	Journal of Applied Microbiology	10.1111/j.1365-2672.2010.04869.x	Department of Integrative Biology, University of South Florida, Tampa, FL, United States	Aims: Water quality at two Florida beaches was compared using faecal indicator bacteria measurements, microbial source tracking (MST) methods for detecting human source pollution and the assessment of pathogen presence. These values were also compared before and after remediation of wastewater infrastructure at one beach.Methods and Results: Faecal coliforms, Escherichia coli and enterococci were…	yes	both	2 single source MST	descr_stats_01	none		3 MST marker	prokaryotes	human	PCR	Enterococcus faecium esp gene	3 MST marker	viruses	human	PCR	human polyomavirus	none	n/a	n/a	n/a		cbFIO	pathogen	pathogen	none	none	none	none	Salmonella, enteric viruses, Coxsackie virus B4	seawater	recreational		none	n/a		none	n/a		none	n/a		none	n/a
Sidhu J.P.S., Hodgers L., Ahmed W., Chong M.N., Toze S.	Prevalence of human pathogens and indicators in stormwater runoff in Brisbane, Australia	2012	Water Research	10.1016/j.watres.2012.03.012	CSIRO Land and Water, Ecosciences Precinct, 41 Boggo Road, Brisbane 4102, Australia; Faculty of Science, Health and Education, University of the Sunshine Coast, Maroochydore, DC, QLD 4558, Australia; School of Population Health, University of Queensland, Herston Road, Herston, Brisbane, QLD 4006, Australia	Elevated numbers of enteric pathogens in the receiving waters following a storm event can be a serious public health concern. The purpose of this study was to conduct a preliminary investigation into the presence of human pathogens of concern in urban stormwater runoff. The involvement of a human sewage as a potential source of contamination was also investigated by using microbial source trackin…	yes	establishment	none
Knappett P.S.K., Mckay L.D., Layton A., Williams D.E., Alam Md.J., Mailloux B.J., Ferguson A.S., Culligan P.J., Serre M.L., Emch M., Ahmed K.M., Sayler G.S., Geen A.V.	Unsealed tubewells lead to increased fecal contamination of drinking water	2012	Journal of Water and Health	10.2166/wh.2012.102	Department of Earth and Planetary Sciences, University of Tennessee, Knoxville, TN 37996-1410, United States; Lamont-Doherty Earth Observatory, Columbia University, Palisades, NY 10964, United States; Center for Environmental Biotechnology, University of Tennessee, Knoxville, TN 37996-1605, United States; Department of Geology, University of Dhaka, Dhaka 1000, Bangladesh; Department of Environmen…	Bangladesh is underlain by shallow aquifers in which millions of drinking water wells are emplaced without annular seals. Fecal contamination has been widely detected in private tubewells. To evaluate the impact of well construction on microbial water quality 35 private tubewells (11 with intact cement platforms, 19 without) and 17 monitoring wells (11 with the annulus sealed with cement, six uns…	yes	application	1 pollution detection	descr_stats_quant	none		1 trad. genFIO	prokaryotes	general	qPCR	E. coli	2 new genFIO	prokaryotes	general	qPCR	"FIB Bacteroidales"	none	n/a	n/a	n/a		pathogen	pathogen	cbFIO	none	none	none	none	pathogenicity genes eltA (enterotoxigenic E. coli; ETEC), ipaH (Shigella) and 40/41 hexon (adenovirus)	groundwater	drinking	tubewells	none	n/a		none	n/a		none	n/a		none	n/a
Haugland R.A., Siefring S., Lavender J., Varma M.	Influences of sample interference and interference controls on quantification of enterococci fecal indicator bacteria in surface water samples by the qPCR method	2012	Water Research	10.1016/j.watres.2012.08.017	U.S. Environmental Protection Agency, Office of Research and Development, National Exposure Research Laboratory, 26 West Martin Luther King Drive, Cincinnati, OH 45268, United States	A quantitative polymerase chain reaction (qPCR) method for the detection of enterococci fecal indicator bacteria has been shown to be generally applicable for the analysis of temperate fresh (Great Lakes) and marine coastal waters and for providing risk-based determinations of water quality at recreational beaches. In this study we further examined the applicability of the method for analyses of …	yes	establishment	none
Gonzalez R.A., Conn K.E., Crosswell J.R., Noble R.T.	Application of empirical predictive modeling using conventional and alternative fecal indicator bacteria in eastern North Carolina waters	2012	Water Research	10.1016/j.watres.2012.07.050	Department of Environmental Sciences and Engineering, University of North Carolina at Chapel Hill, 3431 Arendell Street, Morehead City, NC 28557, United States; Washington Water Science Center, US Geological Survey, 934 Broadway, Suite 300, Tacoma, WA 98402, United States; Institute of Marine Sciences, University of North Carolina at Chapel Hill, 3431 Arendell Street, Morehead City, NC 28557, Uni…	Coastal and estuarine waters are the site of intense anthropogenic influence with concomitant use for recreation and seafood harvesting. Therefore, coastal and estuarine water quality has a direct impact on human health. In eastern North Carolina (NC) there are over 240 recreational and 1025 shellfish harvesting water quality monitoring sites that are regularly assessed. Because of the large numb…	yes	application	2 single source MST	stats_advanced	descr_stats_quant	beach quality predictive modelling, predictors: environmental var., output: MST markers or FIB	3 MST marker	prokaryotes	human	qPCR	human Bacteroides spp.	2 new genFIO	prokaryotes	general	qPCR	fecal Bacteroides spp.	none	n/a	n/a	n/a		cbFIO	meteorology	physicochem_nutrients	none	none	none	none		seawater	recreational		seawater	shellfish-growing		none	n/a		none	n/a		none	n/a
Gentry-Shields J., Rowny J.G., Stewart J.R.	HuBac and nifH source tracking markers display a relationship to land use but not rainfall	2012	Water Research	10.1016/j.watres.2012.09.016	Department of Environmental Sciences and Engineering, Gillings School of Global Public Health, University of North Carolina, Chapel Hill, NC 27599-7431, United States	Identification of the source of fecal pollution is becoming a priority for states and territories in the U.S. in order to meet water quality standards and to develop and implement total maximum daily loads. The goal of this research was to relate microbial source tracking (MST) assay concentrations to land use and levels of impervious surfaces in order to gauge how increasing development is assoc…	yes	application	2 single source MST	descr_stats_quant	stats_simple		3 MST marker	prokaryotes	human	qPCR	nifH of Methanobrevibacter smithii	3 MST marker	prokaryotes	human	qPCR	HuBac of Bacteroides sp.	none	n/a	n/a	n/a		cbFIO	pathogen	land use	meteorology	none	none	none		freshwater	n/a	in urban areas	none	n/a		none	n/a		none	n/a		none	n/a
Korzekwa K., Gołaś I., Harnisz M.	Evaluation of anthropogenic pollution in river water based on the genetic diversity of aeromonas hydrophila	2012	Archives of Environmental Protection	10.2478/v10265-012-0032-6	Department of Environmental Microbiology, Faculty of Environmental Sciences, University of Warmia and Mazury in Olsztyn, M. Oczapowskiego 5, 10-719 Olsztyn, Poland	Aeromonas hydrophila is a valuable indicator of the quality of water polluted by sewage and pathogens that pose a risk for humans and cold-blooded animals, including fish. The main aim of this research was to evaluate anthropogenic pollution of river water based on genetic diversity of 82 A. hydrophila strains by means of RAPD, semi-random AP-PCR (ISJ) and the rep-BOX conservative repeats test. G…	yes	establishment	none
Staley C., Reckhow K.H., Lukasik J., Harwood V.J.	Assessment of sources of human pathogens and fecal contamination in a Florida freshwater lake	2012	Water Research	10.1016/j.watres.2012.08.012	Department of Integrative Biology, University of South Florida, 4202 E Fowler Ave, SCA 110, Tampa, FL 33620, United States; Cardno ENTRIX, Raleigh, NC 27612, United States; Biological Consulting Services, Gainesville, FL 32609, United States	We investigated the potential for a variety of environmental reservoirs to harbor or contribute fecal indicator bacteria (FIB), DNA markers of human fecal contamination, and human pathogens to a freshwater lake. We hypothesized that submerged aquatic vegetation (SAV), sediments, and stormwater act as reservoirs and/or provide inputs of FIB and human pathogens to this inland water. Analysis includ…	yes	application	2 single source MST	stats_advanced	descr_stats_quant	plus MST. But FIB apportionment and pathogens are the main aspects! Bayes-stats!	3 MST marker	prokaryotes	human	qPCR	HF183, Enterococcus faecium esp gene	3 MST marker	viruses	human	qPCR	human polyomaviruses	none	n/a	n/a	n/a		cbFIO	pathogen	pathogen	pathogen	meteorology	none	none		freshwater	n/a		stormwater_CSO	n/a		sediment_sand	n/a		other	n/a		none	n/a
Ahmed W., Richardson K., Sidhu J.P.S., Toze S.	Escherichia coli and Enterococcus spp. in rainwater tank samples: Comparison of culture-based methods and 23S rRNA gene quantitative PCR assays	2012	Environmental Science and Technology	10.1021/es302222b	CSIRO Land and Water, Ecosciences Precinct, 41 Boggo Road, Brisbane, QLD 4102, Australia; Faculty of Science, Health and Education, University of the Sunshine Coast, Maroochydore, QLD 4558, Australia; School of Population Health, University of Queensland, Herston Road, Brisbane, QLD 4006, Australia	In this study, culture-based methods and quantitative PCR (qPCR) assays were compared with each other for the measurement of Escherichia coli and Enterococcus spp. in water samples collected from rainwater tanks in Southeast Queensland, Australia. Among the 50 rainwater tank samples tested, 26 (52%) and 46 (92%) samples yielded E. coli numbers as measured by EPA Method 1603 and E. coli 23S rRNA g…	yes	establishment	none
Staley C., Gordon K.V., Schoen M.E., Harwood V.J.	Performance of two quantitative PCR methods for microbial source tracking of human sewage and implications for microbial risk assessment in recreational waters	2012	Applied and Environmental Microbiology	10.1128/AEM.01430-12	Department of Integrative Biology, University of South Florida, Tampa, FL, United States; Microbiological and Chemical Exposure Assessment Research Division, U.S. Environmental Protection Agency, Cincinnati, OH, United States	Before new, rapid quantitative PCR (qPCR) methods for assessment of recreational water quality and microbial source tracking (MST) can be useful in a regulatory context, an understanding of the ability of the method to detect a DNA target (marker) when the contaminant source has been diluted in environmental waters is needed. This study determined the limits of detection and quantification of the…	yes	both	5 risk	QMRA	descr_stats_quant	sens., spec.	3 MST marker	prokaryotes	human	qPCR	HF183	3 MST marker	viruses	human	qPCR	human polyomaviruses	none	n/a	n/a	n/a		none	none	none	none	none	none	none		seawater	recreational		freshwater	recreational	estuarine, marine, tannic, lake, and river	none	n/a		none	n/a		none	n/a
Converse R.R., Wymer L.J., Dufour L.J.W., Wade T.J.	Comparison of the multiple-sample means with composite sample results for fecal indicator bacteria by quantitative PCR and culture	2012	Applied and Environmental Microbiology	10.1128/AEM.01662-12	Oak Ridge Institute for Science and Education, Oak Ridge, TN, United States; National Health and Environmental Effects Research Laboratory, U.S. EPA, Chapel Hill, NC, United States; National Exposure Research Laboratory, U.S. EPA, Cincinnati, OH, United States	Few studies have addressed the efficacy of composite sampling for measuring indicator bacteria by quantitative PCR (qPCR). We compared results from composited samples with multiple-sample means for culture- and qPCR-based water quality monitoring. Results from composited samples for both methods were similarly correlated to multiple-sample means and predicted criteria exceedances equally. © 2012,…	yes	establishment	none
Murugan K., Prabhakaran P., Al-Sohaibani S., Sekar K.	Identification of source of faecal pollution of Tirumanimuttar River, Tamilnadu, India using microbial source tracking	2012	Environmental Monitoring and Assessment	10.1007/s10661-011-2398-7	Department of Botany and Microbiology, College of Science, King Saud University, P.O. Box 2455, Riyadh 11451, Saudi Arabia; Research Department of Microbiology, K.S.R. College of Arts and Science, Tiruchengodu 637209 Tamilnadu, India; Center for Research and Development, Bharathiyar University, Coimbatore 46 Tamilnadu, India	Efficient management of deteriorating water bodies can be achieved by determining the sources of faecal pollution. Resourceful techniques for discrimination of the sources of Escherichia coli in surface water have recently been developed, including the use of river water to facilitate faecal indicator surveillance, identification of sources of faecal contamination and employing relevant managemen…	yes	application	3 multi source MST	descr_stats_quant	other		4 MST other	prokaryotes	n/a	other	E. coli; MST librarybased antibiotic resistance analysis, serotyping and the genomic tool rep-PCR techniques were applied	none	n/a	n/a	n/a		none	n/a	n/a	n/a		cbFIO	cbMST	physicochem_nutrients	none	none	none	none		freshwater	n/a		none	n/a		none	n/a		none	n/a		none	n/a
Sokolova E., As̊tröm J., Pettersson T.J.R., Bergstedt O., Hermansson M.	Estimation of pathogen concentrations in a drinking water source using hydrodynamic modelling and microbial source tracking	2012	Journal of Water and Health	10.2166/wh.2012.183	Water Environment Technology, Chalmers University of Technology, SE-412 96 Gothenburg, Sweden; Tyréns AB, Lilla Badhusgatan 2, SE-411 21 Gothenburg, Sweden; Gothenburg Water, City of Gothenburg, Box 123, SE-424 23 Angered, Sweden; Department of Cell and Molecular Biology, Microbiology, University of Gothenburg, SE-405 30 Gothenburg, Sweden	The faecal contamination of drinking water sources can lead to waterborne disease outbreaks. To estimate a potential risk for waterborne infections caused by faecal contamination of drinking water sources, knowledge of the pathogen concentrations in raw water is required. We suggest a novel approach to estimate pathogen concentrations in a drinking water source by using microbial source tracking …	yes	application	2 single source MST	descr_stats_quant	none	pathogen (norovirus, Cryptosporidium, Escherichia coli O157/H7) concentrations in faecal contamination sources around the drinking water source were estimated for endemic and epidemic conditions using measured concentrations of faecal indicators (E. coli and Bacteroidales genetic markers). Afterwards, the fate and transport of pathogens within the lake were simulated using a three-dimensional cou…	3 MST marker	prokaryotes	human	qPCR	not defined which Bacteroides marker, but I assume a human one	none	n/a	n/a	n/a		none	n/a	n/a	n/a		cbFIO	none	none	none	none	none	none		sewage	n/a		none	n/a		none	n/a		none	n/a		none	n/a
Converse R.R., Kinzelman J.L., Sams E.A., Hudgens E., Dufour A.P., Ryu H., Santo-Domingo J.W., Kelty C.A., Shanks O.C., Siefring S.D., Haugland R.A., Wade T.J.	Dramatic improvements in beach water quality following gull removal	2012	Environmental Science and Technology	10.1021/es302306b	U.S. Environmental Protection Agency, 104 Mason Farm Rd., Chapel Hill, NC 27514, United States; City of Racine Health Department, 730 Washington Ave., Racine, WI 53403, United States; U.S. Environmental Protection Agency, 26 West Martin Luther King Dr., Cincinnati, OH 45268, United States	Gulls are often cited as important contributors of fecal contamination to surface waters, and some recreational beaches have used gull control measures to improve microbial water quality. In this study, gulls were chased from a Lake Michigan beach using specially trained dogs, and water quality improvements were quantified. Fecal indicator bacteria and potentially pathogenic bacteria were measure…	yes	application	2 single source MST	descr_stats_quant	stats_simple		1 trad. genFIO	prokaryotes	general	qPCR	E.coli	3 MST marker	prokaryotes	gull	qPCR		none	n/a	n/a	n/a		cbFIO	pathogen	other	none	none	none	none	gulls enumerated	freshwater	recreational		none	n/a		none	n/a		none	n/a		none	n/a
McQuaig S., Griffith J., Harwood V.J.	Association of fecal indicator bacteria with human viruses and microbial source tracking markers at coastal beaches impacted by nonpoint source pollution	2012	Applied and Environmental Microbiology	10.1128/AEM.00024-12	Department of Biology, University of South Florida, Tampa, FL, United States; Southern California Coastal Water Research Project, Costa Mesa, CA, United States	Water quality was assessed at two marine beaches in California by measuring the concentrations of culturable fecal indicator bacteria (FIB) and by library-independent microbial source tracking (MST) methods targeting markers of human-associated microbes (human polyomavirus [HPyV] PCR and quantitative PCR, Methanobrevibacter smithii PCR, and Bacteroides sp. strain HF183 PCR) and a human pathogen (…	yes	application	2 single source MST	stats_simple	descr_stats_quant		3 MST marker	prokaryotes	human	PCR	HF183, Methanobrevibacter smithii archaea	3 MST marker	viruses	human	qPCR	human polyomaviruses	none	n/a	n/a	n/a		cbFIO	pathogen	none	none	none	none	none	human adenovirus counted here as pathogen, based on authors' interpretation	seawater	irrigation		none	n/a		none	n/a		none	n/a		none	n/a
Piggot A.M., Klaus J.S., Johnson S., Phillips M.C., Helena M. Solo-Gabriele	Relationship between enterococcal levels and sediment biofilms at recreational beaches in South Florida	2012	Applied and Environmental Microbiology	10.1128/AEM.00603-12	Division of Marine Geology and Geophysics, Rosenstiel School of Marine and Atmospheric Sciences, University of Miami, Miami, FL, United States; Department of Geological Sciences, University of Miami, Coral Gables, FL, United States; Department of Civil, Architectural and Environmental Engineering, University of Miami, Coral Gables, FL, United States; Oceans and Human Health Center, Rosenstiel Sch…	Enterococci, recommended at the U.S. federal level for monitoring water quality at marine recreational beaches, have been found to reside and grow within beach sands. However, the environmental and ecological factors affecting enterococcal persistence remain poorly understood, making it difficult to determine levels of fecal pollution and assess human health risks. Here we document the presence o…	yes	establishment	none
Mauffret A., Caprais M.-P., Gourmelon M.	Relevance of Bacteroidales and F-specific RNA bacteriophages for efficient fecal contamination tracking at the level of a catchment in France	2012	Applied and Environmental Microbiology	10.1128/AEM.00315-12	Ifremer, EMP, Laboratoire de Microbiologie, Plouzané, France	The relevance of three host-associated Bacteroidales markers (HF183, Rum2Bac, and Pig2Bac) and four F-specific RNA bacteriophage genogroups (FRNAPH I to IV) as microbial source tracking markers was assessed at the level of a catchment (Daoulas,France). They were monitored together with fecal indicators (Escherichia coli and enterococci) and chemophysical parameters (rainfall, temperature, salinit…	yes	both	3 multi source MST	descr_stats_quant	none		3 MST marker	prokaryotes	several hosts (several markers)	qPCR	HF183, Rum2Bac, and Pig2Bac plus the general AllBac	3 MST marker	viruses	several hosts (several markers)	PCR	genotypes of F-specific bacteriophages, FRNAPH	none	n/a	n/a	n/a		cbFIO	physicochem_nutrients	meteorology	none	none	none	none		freshwater	n/a		none	n/a		none	n/a		none	n/a		none	n/a
Lee C., Agidi S., Marion J.W., Lee J.	Arcobacter in Lake Erie beach waters: An emerging gastrointestinal pathogen linked with human-associated fecal contamination	2012	Applied and Environmental Microbiology	10.1128/AEM.08009-11	College of Public Health, Division of Environmental Health Science, The Ohio State University, Columbus, OH, United States; Department of Food Science and Technology, The Ohio State University, Columbus, OH, United States	The genus Arcobacter has been associated with human illness and fecal contamination by humans and animals. To better characterize the health risk posed by this emerging waterborne pathogen, we investigated the occurrence of Arcobacter spp. in Lake Erie beach waters. During the summer of 2010, water samples were collected 35 times from the Euclid, Villa Angela, and Headlands (East and West) beache…	yes	application	2 single source MST	descr_stats_quant	stats_simple		3 MST marker	prokaryotes	human	qPCR	Bacteroides 16S rRNA gene [HuBac]	1 trad. genFIO	prokaryotes	general	qPCR	Escherichia coli uidA gene, Enterococcus 23S rRNA gene	none	n/a	n/a	n/a		antibiotic resistence	pathogen	none	none	none	none	none	Arcobacter	freshwater	recreational		none	n/a		none	n/a		none	n/a		none	n/a
Gómez-Don̈ate M., Ballesté E., Muniesa M., Blanch A.R.	New molecular quantitative pcr assay for detection of host-specific bifidobacteriaceae suitable for microbial source tracking	2012	Applied and Environmental Microbiology	10.1128/AEM.00895-12	Department of Microbiology, University of Barcelona, Barcelona, Spain	Bifidobacterium spp. belong to the commensal intestinal microbiota of warm-blooded animals. Some strains of Bifidobacterium show host specificity and have thus been proposed as host-specific targets to determine the origin of fecal pollution. Most strains have been used in microbial-source-tracking (MST) studies based on culture-dependent methods. Although some of these approaches have proved ver…	yes	establishment	none
Santiago-Rodriguez T.M., Tremblay R.L., Toledo-Hernandez C., Gonzalez-Nieves J.E., Ryu H., Santo Domingo J.W., Toranzosa G.A.	Microbial quality of tropical inland waters and effects of rainfall events	2012	Applied and Environmental Microbiology	10.1128/AEM.07773-11	Environmental Microbiology Laboratory, Department of Biology, University of Puerto Rico, Rico, San Juan, Puerto Rico, United States; Department of Biology, University of Puerto, Rico, Humacao, Puerto Rico, United States; Crest-Catec, Center for Applied Tropical Ecology and Conservation, University of Puerto Rico, Rio Piedras, Puerto Rico, United States; U.S. Environmental Protection Agency, Cinci…	Novel markers of fecal pollution in tropical waters are needed since conventional methods recommended for other geographical regions may not apply. To address this, the prevalence of thermotolerant coliforms, enterococci, coliphages, and enterophages was determined by culture methods across a watershed. Additionally, human-, chicken-, and cattle-specific PCR assays were used to identify potential…	yes	establishment	none
Ferguson A.S., Layton A.C., Mailloux B.J., Culligan P.J., Williams D.E., Smartt A.E., Sayler G.S., Feighery J., McKay L.D., Knappett P.S.K., Alexandrova E., Arbit T., Emch M., Escamilla V., Ahmed K.M., Alam M.J., Streatfield P.K., Yunus M., van Geen A.	Comparison of fecal indicators with pathogenic bacteria and rotavirus in groundwater	2012	Science of the Total Environment	10.1016/j.scitotenv.2012.05.060	Department of Civil Engineering and Engineering Mechanics, Columbia University, NY, United States; Department of Microbiology and Center for Environmental Biotechnology, University of Tennessee, Knoxville, TN, United States; Department of Environmental Sciences, Barnard College, NY, United States; Department of Earth and Environmental Engineering, Columbia University, NY, United States; Departmen…	Groundwater is routinely analyzed for fecal indicators but direct comparisons of fecal indicators to the presence of bacterial and viral pathogens are rare. This study was conducted in rural Bangladesh where the human population density is high, sanitation is poor, and groundwater pumped from shallow tubewells is often contaminated with fecal bacteria. Five indicator microorganisms (. E. coli, to…	yes	both	1 pollution detection	descr_stats_quant	stats_advanced		1 trad. genFIO	prokaryotes	general	qPCR	E. coli	3 MST marker	prokaryotes	human	qPCR	human-associated Bacteroides	2 new genFIO	prokaryotes	general	qPCR	Bacteroides	cbFIO	cbFIO	pathogen	pathogen	physicochem_nutrients	none	none	Rotavirus; bacterial pathogens, genetic m.: Shigella, Vibrio, and pathogenic E. coli plus 'various environmental parameters'	groundwater	drinking	shallow tubewells	none	n/a		none	n/a		none	n/a		none	n/a
Mulugeta S., Hindman R., Olszewski A.M., Hoover K., Greene K., Lieberman M., Mauro S.A.	Contamination level and location of recreational freshwater influence the ability to predict Escherichia coli concentration by qPCR targeting Bacteroides	2012	Journal of Environmental Management	10.1016/j.jenvman.2012.03.012	Mercyhurst University, 501 East 38th Street, Erie, PA 16546, United States	Fecal bacteria are common microbial contaminants in freshwater with the potential to cause human illness. Detection of these microbes have traditionally relied on microbial plating to enumerate colonies of fecal indicator bacteria (FIB) such as Escherichia coli (E. coli), which can take 24 h or longer to complete. Quantitative PCR (qPCR) is a rapid and sensitive method for detection of FIB in rec…	yes	establishment	none
Ryu H., Lu J., Vogel J., Elk M., Chávez-Ramírez F., Ashbolt N., Domingo J.S.	Development and evaluation of a quantitative pcr assay targeting sandhill crane (Grus canadensis) fecal pollution	2012	Applied and Environmental Microbiology	10.1128/AEM.07923-11	National Risk Management Research Laboratory, U.S. Environmental Protection Agency, Cincinnati, OH, United States; National Exposure Research Laboratory, U.S. Environmental Protection Agency, Cincinnati, OH, United States; Oklahoma State University, Stillwater, OK, United States; Gulf Coast Bird Observatory, Lake Jackson, TX, United States	While the microbial water quality in the Platte River is seasonally impacted by excreta from migrating cranes, there are no methods available to study crane fecal contamination. Here we characterized microbial populations in crane feces using phylogenetic analysis of 16S rRNA gene fecal clone libraries. Using these sequences, a novel crane quantitative PCR (Crane1) assay was developed, and its ap…	yes	establishment	none
Tambalo D.D., Fremaux B., Boa T., Yost C.K.	Persistence of host-associated Bacteroidales gene markers and their quantitative detection in an urban and agricultural mixed prairie watershed	2012	Water Research	10.1016/j.watres.2012.02.048	Biology Department, University of Regina, 3737 Wascana Parkway, Regina, Saskatchewan, S4S 0A2, Canada; Biokar Diagnostics-Solabia, 2 rue de l'Industrie BP 50686, 60006 Beauvais, Cedex, France	Microbial source tracking is an emerging tool developed to protect water sources from faecal pollution. In this study, we evaluated the suitability of real time-quantitative PCR (qPCR) Taqman assays developed for detection of host-associated Bacteroidales markers in a prairie watershed. The qPCR primers and probes used in this study exhibited high accuracy (88-96% sensitivity and ≥99% host specif…	yes	establishment	none
Colford J.M., Schiff K.C., Griffith J.F., Yau V., Arnold B.F., Wright C.C., Gruber J.S., Wade T.J., Burns S., Hayes J., McGee C., Gold M., Cao Y., Noble R.T., Haugland R., Weisberg S.B.	Using rapid indicators for Enterococcus to assess the risk of illness after exposure to urban runoff contaminated marine water	2012	Water Research	10.1016/j.watres.2012.01.033	University of California Berkeley, School of Public Health, 101 Haviland, MC# 7358, Berkeley, CA 94720-7358, United States; Southern California Coastal Water Research Project, 3535 Harbor Blvd., Suite 110, Costa Mesa, CA 92626, United States; United States Environmental Protection Agency, National Environmental Health Effects Research Laboratory, Chapel Hill, NC 27711, United States; University o…	Background: Traditional fecal indicator bacteria (FIB) measurement is too slow (>18 h) for timely swimmer warnings. Objectives: Assess relationship of rapid indicator methods (qPCR) to illness at a marine beach impacted by urban runoff. Methods: We measured baseline and two-week health in 9525 individuals visiting Doheny Beach 2007-08. Illness rates were compared (swimmers vs. non-swimmers). FIB …	yes	both	5 risk	descr_stats_quant	stats_advanced		1 trad. genFIO	prokaryotes	general	qPCR	three rapid qPCR assays for Enterococcus spp. (Taqman, Scorpion-1, Scorpion-2)	none	n/a	n/a	n/a		none	n/a	n/a	n/a		cbFIO	epidemiology	none	none	none	none	none	measured baseline and two-week health in 9525 individuals visiting Doheny Beach 2007-08. Illness rates were compared (swimmers vs. non-swimmers)	seawater	recreational		none	n/a		none	n/a		none	n/a		none	n/a
Dubinsky E.A., Esmaili L., Hulls J.R., Cao Y., Griffith J.F., Andersen G.L.	Application of phylogenetic microarray analysis to discriminate sources of fecal pollution	2012	Environmental Science and Technology	10.1021/es2040366	Lawrence Berkeley National Laboratory, Earth Sciences Division, Berkeley, CA, United States; Southern California Coastal Water Research Project, Costa Mesa, CA, United States	Conventional methods for fecal source tracking typically use single biomarkers to systematically identify or exclude sources. High-throughput DNA sequence analysis can potentially identify all sources of microbial contaminants in a single test by measuring the total diversity of fecal microbial communities. In this study, we used phylogenetic microarray analysis to determine the comprehensive sui…	yes	establishment	none
Thevenon F., Regier N., Benagli C., Tonolla M., Adatte T., Wildi W., Poté J.	Characterization of fecal indicator bacteria in sediments cores from the largest freshwater lake of Western Europe (Lake Geneva, Switzerland)	2012	Ecotoxicology and Environmental Safety	10.1016/j.ecoenv.2011.11.005	Institute F.-A. Forel, University of Geneva, Versoix, Switzerland; Microbial Ecology, Microbiology Unit, Plant Biology Department, University of Geneva, 30 Quai Ernest-Ansermet, CH-1211 Geneva, Switzerland; Cantonal Institute of Microbiology, Via Mirasole 22A, CH-6500 Bellinzona, Switzerland; Institute of Geology and Palaeontology, University of Lausanne, Lausanne, Switzerland	This study characterized the fecal indicator bacteria (FIB), including Escherichia coli (E. coli) and Enteroccocus (ENT), disseminated over time in the Bay of Vidy, which is the most contaminated area of Lake Geneva. Sediments were collected from a site located at ~500m from the present waste water treatment plant (WWTP) outlet pipe, in front of the former WWTP outlet pipe, which was located at o…	yes	application	7 other applications	descr_stats_quant	none		3 MST marker	prokaryotes	human	PCR	HF183, ESP-1/ESP-2 for E. faecalis and E. faecium, PCR on the DNA extract of strains of FIB (also for HF183 -> ??!?!)	none	n/a	n/a	n/a		none	n/a	n/a	n/a		cbFIO	other	none	none	none	none	none	MALDI-TOF identification of FIB strains (from membrane filtration)	sediment_sand	n/a	lake sediment, near WWTP pipe	none	n/a		none	n/a		none	n/a		none	n/a
Furtula V., Osachoff H., Derksen G., Juahir H., Colodey A., Chambers P.	Inorganic nitrogen, sterols and bacterial source tracking as tools to characterize water quality and possible contamination sources in surface water	2012	Water Research	10.1016/j.watres.2011.12.002	Pacific Environmental Science Centre (PESC), Science and Technology Branch, Environment Canada, 2645 Dollarton Highway, North Vancouver, BC V7H 1B1, Canada; Environment Stewardship Branch, Environment Canada, 201-401 Burrard Street, Vancouver, BC V6C 3S5, Canada; Department of Environmental Sciences, University of Putra Malaysia, 43400 Serdang, Malaysia	The effects of agricultural activities on stream water quality were assessed by nitrogen analysis, further investigated by gas chromatography mass spectrometry (GC-MS) sterol analysis (including chemometric analysis), and characterized by bacterial source tracking (BST). Surface water samples were collected from five sites, throughout the agriculturally-influenced Nathan Creek watershed, British …	yes	application	3 multi source MST	descr_stats_01	stats_simple		3 MST marker	prokaryotes	several hosts (several markers)	PCR	Application of a Bacteroides-BST method confirmed contamination from ruminant animals, pigs and dogs ; not clear if quanntitative data	none	n/a	n/a	n/a		none	n/a	n/a	n/a		chemical tracers	physicochem_nutrients	none	none	none	none	none		freshwater	n/a	stream water	none	n/a		none	n/a		none	n/a		none	n/a
Tanaka Y., Nishida K., Nakamura T., Chapagain S.K., Inoue D., Sei K., Mori K., Sakamoto Y., Kazama F.	Characterization of microbial communities distributed in the groundwater pumped from deep tube wells in the Kathmandu Valley of Nepal	2012	Journal of Water and Health	10.2166/wh.2011.086	Interdisciplinary Graduate School of Medicine and Engineering, University of Yamanashi, 4-3-11 Takeda, Kofu, Yamanashi 400-8511, Japan; Center of Research for Environment Energy and Water (CREEW), KMC-4, House No. 259 Chandramukhi Galli, PO Box 25563, Baluwatar, Kathmandu, Nepal; Department of Health Science, School of Allied Health Sciences, Kitasato University, 1-15-1 Kitasato, Sagamihara-Minam…	Although groundwater is a major water supply source in the Kathmandu Valley of Nepal, it is known that the groundwater has significant microbial contamination exceeding the drinking water quality standard recommended by the World Health Organization (WHO), and that this has been implicated in causing a variety of diseases among people living in the valley. However, little is known about the distr…	yes	application	1 pollution detection	bioinformatics_simple	none		5 community	prokaryotes	n/a	sequencing	16S	none	n/a	n/a	n/a		none	n/a	n/a	n/a		antibiotic resistence	none	none	none	none	none	none	multi-drug resistant Acinetobacter	groundwater	drinking		none	n/a		none	n/a		none	n/a		none	n/a
Bae S., Wuertz S.	Survival of host-associated Bacteroidales cells and their relationship with Enterococcus spp., Campylobacter jejuni, Salmonella enterica serovar typhimurium, and adenovirus in freshwater microcosms as measured by propidium monoazide-quantitative PCR	2012	Applied and Environmental Microbiology	10.1128/AEM.05157-11	Department of Civil and Environmental Engineering, University of California, Davis, CA, United States; Singapore Centre on Environmental Life Sciences Engineering (SCELSE), School of Biological Sciences and School of Civil and Environmental Engineering, Nanyang Technological University, Singapore; The University of Texas, Department of Civil, Architectural and Environmental Engineering, Austin, T…	The ideal host-associated genetic fecal marker would be capable of predicting the presence of specific pathogens of concern. Flowthrough freshwater microcosms containing mixed feces and inocula of the pathogens Campylobacter jejuni, Salmonella enterica serovar Typhimurium, and adenovirus were placed at ambient temperature in the presence and absence of diurnal sunlight. The total Enterococcus DNA…	yes	establishment	none
Shanks O.C., Sivaganesan M., Peed L., Kelty C.A., Blackwood A.D., Greene M.R., Noble R.T., Bushon R.N., Stelzer E.A., Kinzelman J., Anan'Eva T., Sinigalliano C., Wanless D., Griffith J., Cao Y., Weisberg S., Harwood V.J., Staley C., Oshima K.H., Varma M., Haugland R.A.	Interlaboratory comparison of real-time pcr protocols for quantification of general fecal indicator bacteria	2012	Environmental Science and Technology	10.1021/es2031455	U.S. Environmental Protection Agency, Office of Research and Development, National Risk Management Research Laboratory, Cincinnati, OH, United States; University of North Carolina at Chapel Hill, Institute of Marine Sciences, Morehead City, NC, United States; U.S. Geological Survey, Columbus, OH, United States; City of Racine Health Department, Racine, WI, United States; National Oceanic and Atmo…	The application of quantitative real-time PCR (qPCR) technologies for the rapid identification of fecal bacteria in environmental waters is being considered for use as a national water quality metric in the United States. The transition from research tool to a standardized protocol requires information on the reproducibility and sources of variation associated with qPCR methodology across laborat…	yes	establishment	none
Sokolova E., Åström J., Pettersson T.J.R., Bergstedt O., Hermansson M.	Decay of bacteroidales genetic markers in relation to traditional fecal indicators for water quality modeling of drinking water sources	2012	Environmental Science and Technology	10.1021/es2024498	Water Environment Technology, Chalmers University of Technology, SE-412 96 Gothenburg, Sweden; Gothenburg Water, City of Gothenburg, Box 123, SE-424 23 Angered, Sweden; Department of Cell and Molecular Biology, Microbiology, University of Gothenburg, SE-405 30 Gothenburg, Sweden	The implementation of microbial fecal source tracking (MST) methods in drinking water management is limited by the lack of knowledge on the transport and decay of host-specific genetic markers in water sources. To address these limitations, the decay and transport of human (BacH) and ruminant (BacR) fecal Bacteroidales 16S rRNA genetic markers in a drinking water source (Lake Rådasjön in Sweden) …	yes	application	3 multi source MST	other	modelling	fate&trp modelling with MST!!	3 MST marker	prokaryotes	human	qPCR	human (BacH)	3 MST marker	prokaryotes	ruminant	qPCR	ruminant (BacR)	none	n/a	n/a	n/a		cbFIO	none	none	none	none	none	none		microcosm	n/a		none	n/a		none	n/a		none	n/a		none	n/a
Unno T., Di D.Y.W., Jang J., Suh Y.S., Sadowsky M.J., Hur H.-G.	Integrated online system for a pyrosequencing-based microbial source tracking method that targets bacteroidetes 16S rDNA	2012	Environmental Science and Technology	10.1021/es201380c	Department of Environmental Science and Engineering, Gwangju Institute of Science and Technology, Gwangju 500-712, South Korea; International Environmental Research Center, Gwangju Institute of Science and Technology, Gwangju 500-712, South Korea; Department of Soil, Water, and Climate, University of Minnesota, St. Paul, MN 55108, United States; BioTechnology Institute, University of Minnesota, S…	Genotypic microbial source tracking (MST) methods are now routinely used to determine sources of fecal contamination impacting waterways. We previously reported the development of a pyrosequencing-based MST method that assigns contamination sources based on shared operational taxonomic units (OTUs) between fecal and environmental bacterial communities. Despite decreasing sequencing costs, pyroseq…	yes	establishment	none
Le Guyader F.S., Ollivier J., Le Saux J.C., Haugarreau L., Pommepuy M.	Interest of human and animal norovirus for source tracking [Les Norovirus humains et animaux]	2012	Techniques - Sciences - Methodes	10.1051/tsm/201203036	Ifremer- Centre de Nantes, Laboratoire de microbiologic, LNR - BP 21105, 44311 Nantes cedex 03, France; Ifremer - Centre de Brest, Laboratoire microbiologie, BP 70 - 29280 Plouzané, France	Within Norovirus (NoV) genus, molecular typing has made possible the characterization of strains that infect human (mainly belonging to genogroups (G) I and II), porcine (cluster Gil.11) or bovine (Gill) individuals. Considering virus host specificity, characterization of these viruses may present a major interest in evaluating environmental contamination. A study was conducted within two areas l…	yes	both	3 multi source MST	descr_stats_quant	none		3 MST marker	viruses	several hosts (several markers)	qPCR	Norovirus genogroups (G) I and II), porcine (cluster Gil.11) or bovine (Gill)	none	n/a	n/a	n/a		none	n/a	n/a	n/a		none	none	none	none	none	none	none		seawater	shellfish-growing		shellfish	n/a		none	n/a		none	n/a		none	n/a
Pourcher A.M., Jardé E., Caprais M.P., Wéry N., Jadas-Hécart A., Communal P.Y., Jaffrezic A., Marti R., Mieszkin S., Derrien M., Solecki O., Jeanneau L., Gourmelon M.	Selection of microbial and chemical markers for microbail source tracking. Application to river waters impacted by point and non point source pollution in France [Sélection de marqueurs microbiologiques et chimiques de traçage des sources microbiennes]	2012	Techniques - Sciences - Methodes	10.1051/tsm/201203043	Unité GERE, Institut national de recherche en sciences et technologies pour I'environnement, Rennes, France; UMR 6118, CNRS Géosciences, Campus de Beaulieu, 35042 Rennes cedex, France; Laboratoire de microbiologic, environnement, microbiologie et phycotoxines, Ifremer - BP 70, 29280 Plouzané, France; Laboratoire de biotechnologie de I'environnement, INRA, Avenue des étangs, 11100 Narbonne, France…	In the context of the 2006/7/EC directive requiring to establish a profile for each bathing water, with the identification and hierarchization of faecal pollution sources, six French research laboratories have worked together to develop a Microbial Source Tracking (MST) toolbox including microbial and chemical markers to determine the human and animal origin of surface water contaminations. Follo…	yes	both	3 multi source MST	descr_stats_quant	none		3 MST marker	prokaryotes	several hosts (several markers)	qPCR	human (HF183)-, ruminant (Rum-2- Bacl- and pig (Pig-2-Bac)-specific, as well as human-specific Bifidobacterium adolescentis and pig-specific Lactobacillus amylovorus	3 MST marker	viruses	several hosts (several markers)	PCR	human (II and III) and animal genogroups (I and IV) of F-specific RNA bacteriophages	none	n/a	n/a	n/a		chemical tracers	cbFIO	none	none	none	none	none		freshwater	n/a		none	n/a		none	n/a		none	n/a		none	n/a
Green H.C., Dick L.K., Gilpin B., Samadpour M., Field K.G.	Genetic markers for rapid PCR-based identification of gull, Canada goose, duck, and chicken fecal contamination in water	2012	Applied and Environmental Microbiology	10.1128/AEM.05734-11	Department of Microbiology, Oregon State University, Corvallis, OR, United States; School of Environment and Natural Resources, The Ohio State University, Columbus, OH, United States; Institute of Environmental Science and Research, Christchurch, New Zealand; Institute for Environmental Health, Lake Forest Park, Washington, United States	Avian feces contaminate waterways but contribute fewer human pathogens than human sources. Rapid identification and quantification of avian contamination would therefore be useful to prevent overestimation of human health risk. We used subtractive hybridization of PCR-amplified gull fecal 16S RNA genes to identify avian-specific fecal rRNA gene sequences. The subtracters were rRNA genes amplified…	yes	establishment	none
Liang Z., He Z., Zhou X., Powell C.A., Yang Y., Roberts M.G., Stoffella P.J.	High diversity and differential persistence of fecal Bacteroidales population spiked into freshwater microcosm	2012	Water Research	10.1016/j.watres.2011.11.004	Indian River Research and Education Center, Institute of Food and Agricultural Sciences, University of Florida, Fort Pierce, FL 34945, United States; US EPA, Natl Risk Management Res Lab., 919 Kerr Res Dr., Ada, OK 74820, United States	Bacteroidales markers are promising indicators of fecal pollution and are now widely used in microbial source tracking (MST) studies. However, a thorough understanding of the persistence of Bacteroidales population after being released into environmental waters is lacking. We investigated the persistence of two host specific markers (HF183 and CF193) and temporal change of Bacteroidales populatio…	yes	establishment	none
Carlos C., Alexandrino F., Stoppe N.C., Sato M.I.Z., Ottoboni L.M.M.	Use of Escherichia coli BOX-PCR fingerprints to identify sources of fecal contamination of water bodies in the State of São Paulo, Brazil	2012	Journal of Environmental Management	10.1016/j.jenvman.2011.08.012	Center for Molecular Biology and Genetic Engineering, State University of Campinas, UNICAMP, C. P. 6010, CEP 13083-875, Campinas, SP, Brazil; Environmental Analysis Department, Companhia de Tecnologia e Saneamento Ambiental, CETESB, São Paulo, SP, Brazil	Repetitive element sequence-based polymerase chain reaction (rep-PCR) is one of the commonest methods used to identify sources of fecal contamination of water systems. In this work, BOX-A1R-based repetitive extragenic palindromic-PCR (BOX-PCR) was used to discriminate Escherichia coli strains originating from different animals and water sources, and the suitability of the technique for bacterial …	yes	both	3 multi source MST	stats_advanced	none		4 MST other	prokaryotes	n/a	other	E.coli BOX-PCR	none	n/a	n/a	n/a		none	n/a	n/a	n/a		cbFIO	none	none	none	none	none	none		faeces	n/a		sewage	n/a		freshwater	n/a		none	n/a		none	n/a
Mark Ibekwe A., Leddy M.B., Bold R.M., Graves A.K.	Bacterial community composition in low-flowing river water with different sources of pollutants	2012	FEMS Microbiology Ecology	10.1111/j.1574-6941.2011.01205.x	USDA-ARS, U.S. Salinity Laboratory, Riverside, CA, United States; Orange County Water District, Fountain Valley, CA, United States; Department of Soil Sciences, North Carolina State University, Raleigh, NC, United States	Pollution of water resources is a major risk to human health and water quality throughout the world. The purpose of this study was to determine the influence of pollutant sources from agricultural activities, urban runoffs, and runoffs from wastewater treatment plants (WWTPs) on bacterial communities in a low-flowing river. Bacterial community structure was monitored using terminal restriction fr…	yes	application	1 pollution detection	bioinformatics_simple	none		5 community	prokaryotes	n/a	other	T-RFLP and 16S rRNA gene clone library	none	n/a	n/a	n/a		none	n/a	n/a	n/a		none	none	none	none	none	none	none		freshwater	n/a		none	n/a		none	n/a		none	n/a		none	n/a
Chase E., Hunting J., Staley C., Harwood V.J.	Microbial source tracking to identify human and ruminant sources of faecal pollution in an ephemeral Florida river	2012	Journal of Applied Microbiology	10.1111/jam.12007	Department of Integrative Biology, University of South Florida, Tampa, FL, United States; Florida Design Consultants, Inc., New Port Richey, FL, United States	Aims: Levels and sources of faecal indicator bacteria (FIB) in an ephemeral Florida river were assessed under different rainfall/flow patterns to explore the effects of rainfall on water quality. Methods and Results: Quantitative PCR for sewage markers [human-associated Bacteroides HF183 and human polyomaviruses (HPyVs)] and PCR for ruminant faecal markers were used to explore contamination sourc…	yes	application	3 multi source MST	descr_stats_quant	stats_simple		3 MST marker	prokaryotes	several hosts (several markers)	qPCR	HF183, ruminant	3 MST marker	viruses	human	qPCR	human polyomaviruses	none	n/a	n/a	n/a		cbFIO	meteorology	none	none	none	none	none		freshwater	n/a		sediment_sand	n/a		none	n/a		none	n/a		none	n/a
Tambalo D.D., Boa T., Liljebjelke K., Yost C.K.	Evaluation of two quantitative PCR assays using Bacteroidales and mitochondrial DNA markers for tracking dog fecal contamination in waterbodies	2012	Journal of Microbiological Methods	10.1016/j.mimet.2012.09.029	Biology Department, University of Regina, 3737 Wascana Parkway, Regina Saskatchewan, S4S 0A2, Canada; Faculty of Veterinary Medicine, Department of Ecosystem and Public Health, University of Calgary, AB, Calgary, T2N 1 N4, Canada	This study describes a comparative performance evaluation of two qPCR assays targeting a dog-associated Bacteroidales 16S rRNA genetic marker (CanBac-UCD) and a dog mitochondrial DNA (mtDNA) marker. The same fecal and environmental samples were assayed for the two markers thereby allowing direct comparison. A wide range of non-target species including, human, pig, horse, deer, mountain goat, biso…	yes	both	2 single source MST	descr_stats_quant	other		3 MST marker	prokaryotes	other host	qPCR	dog: CanBac-UCD	3 MST marker	mtDNA	other host	qPCR	dog mitochondrial DNA	none	n/a	n/a	n/a		none	none	none	none	none	none	none		faeces	n/a	dog, human, pig, horse, deer, mountain goat, bison, caribou, and moose	microcosm	n/a		freshwater	n/a		none	n/a		none	n/a
Ahmed W., Masters N., Toze S.	Consistency in the host specificity and host sensitivity of the Bacteroides HF183 marker for sewage pollution tracking	2012	Letters in Applied Microbiology	10.1111/j.1472-765X.2012.03291.x	CSIRO Land and Water, Ecosciences Precinct, Brisbane, QLD, Australia; Faculty of Science, Health and Education, University of the Sunshine Coast, Maroochydore DC, QLD, Australia; School of Population Health, University of Queensland, Brisbane, QLD, Australia	Aims: The host specificity (H-SPF) and host sensitivity (H-SNV) values of the sewage-associated HF183 Bacteroides marker in the current study were compared with the previously published studies in South East Queensland (SEQ), Australia, by testing a large number of wastewater and faecal DNA samples (n=293) from 11 target and nontarget host groups. This was carried out to obtain information on the…	yes	establishment	none
Chetta M., Bafunno V., Grillo R., Mele A., Lo Perfido P., Notarnicola M., Cellini F., Cifarelli R.A.	SYBR green real time-polymerase chain reaction as a rapid and alternative assay for the efficient identification of all existing Escherichia coli biotypes approved directly in wastewater samples	2012	Biotechnology Progress	10.1002/btpr.1573	Genetica Medica, Dipartimento di Science Biomediche, Università degli Studi di Foggia, Foggia, Italy; Euroquality Lab, Gioia del Colle, Bari, Italy; Molecular Stamping, Department of Molecular Biology (FBK), Trento, Italy; Metapontum Agrobios, S.S. Jonica 106, Km 448.2, 75010 Metaponto, Matera, Italy; Politecnico di Bari, Bari, Italy	Escherichia coli has been recognized as the principal indicator of fecal contamination of water. Indeed, E. coli is the only species in the coliform group found in relationship with gastrointestinal tract of human and warm-blooded animals and subsequently excreted in large numbers in the human feces. To obtain a complete picture of water quality and therefore, a better protection of public health…	yes	establishment	none
Dorai-Raj S., O'Grady J., Cormican M., Colleran E.	Identification of host-specific Bacteroidales 16S rDNA sequences from human sewage and ruminant feces	2012	Journal of Basic Microbiology	10.1002/jobm.201100184	Environmental Microbiology Research Laboratory, Microbiology, School of Natural Sciences, National University of Ireland, Galway, Ireland; Department of Infection, Windeyer Institute, University College London, England, United Kingdom; Centre for Health from Environment, Ryan Institute, National University of Ireland, Galway, Ireland	The need to identify the source of fecal contamination of water has led to the development of various fecal source identification methods, a field known as microbial source tracking (MST). One promising method of MST focuses on fecal members of the order Bacteroidales, some of which exhibit a high degree of host-specificity. In order to identify host-specific Bacteroidales genetic markers, a ∼106…	yes	establishment	none
Wicki M., Auckenthaler A., Felleisen R., Liniger M., Loutre C., Niederhauser I., Tanner M., Baumgartner A.	Improved detection of Rhodococcus coprophilus with a new quantitative PCR assay	2012	Applied Microbiology and Biotechnology	10.1007/s00253-012-3888-4	Federal Office of Public Health, Bern 3003, Switzerland; Swiss Tropical and Public Health Institute, Basel 4002, Switzerland; University of Basel, Basel 4000, Switzerland; Office of Environmental Protection and Energy, Basel-Landschaft, Liestal 4410, Switzerland; University of Lausanne, Lausanne 1015, Switzerland	Agricultural practices, such as spreading liquid manure or the utilisation of land as animal pastures, can result in faecal contamination of water resources. Rhodococcus coprophilus is used in microbial source tracking to indicate animal faecal contamination in water. Methods previously described for detecting of R. coprophilus in water were neither sensitive nor specific. Therefore, the aim of t…	yes	establishment	none
Aizenberg-Gershtein Y., Vaizel-Ohayon D., Halpern M.	Structure of bacterial communities in diverse freshwater habitats	2012	Canadian Journal of Microbiology	10.1139/W11-138	Department of Evolutionary and Environmental Biology, Faculty of Natural Sciences, University of Haifa, Mount Carmel, Haifa 31905, Israel; Nesin Central Laboratory, Mekorot National Water Co. Ltd, Jordan District, P.O. Box 610, Nazareth-Illit 17105, Israel; Department of Evolutionary and Environmental Biology, Faculty of Natural Sciences, University of Haifa, Mount Carmel, Haifa 31905, Israel; De…	The structures and dynamics of bacterial communities from raw source water, groundwater, and drinking water before and after filtration were studied in four seasons of a year, with culture-independent methods. Genomic DNA from water samples was analyzed by the polymerase chain reaction - denaturing gradient gel electrophoresis system and by cloning of the 16S rRNA gene. Water samples exhibited co…	yes	application	1 pollution detection	bioinformatics_simple	none	TRFLP data	5 community	prokaryotes	n/a	other	PCR-DGGE	5 community	prokaryotes	n/a	sequencing	16S clone library sequencing	none	n/a	n/a	n/a		none	none	none	none	none	none	none		groundwater	drinking	plus raw source water	domestic	drinking	drinking water before and after filtration	none	n/a		none	n/a		none	n/a
Vierheilig J., Farnleitner A.H., Kollanur D., Blöschl G., Reischer G.H.	High abundance of genetic Bacteroidetes markers for total fecal pollution in pristine alpine soils suggests lack in specificity for feces	2012	Journal of Microbiological Methods	10.1016/j.mimet.2012.01.009	Centre for Water Resource Systems (CWRS), Vienna University of Technology, Karlsplatz 13/222, A-1040 Vienna, Austria; Inst. of Chemical Engineering, Research Division Biotechnology and Microbiology, Research Group Environmental Microbiology and Molecular Ecology, Vienna University of Technology, Gumpendorfer Straße 1a/166-5-2, A-1060 Vienna, Austria; InterUniversity Cooperation Centre Water and H…	Two frequently applied genetic Bacteroidetes markers for total fecal pollution (AllBac and BacUni) were found in high numbers in pristine soil samples of two alpine catchment areas casting doubt on their value as fecal indicators. This finding underlines the necessity to evaluate assays locally and against non-intestinal samples before application. © 2012 Elsevier B.V.	yes	establishment	none
Conn K.E., Habteselassie M.Y., Denene Blackwood A., Noble R.T.	Microbial water quality before and after the repair of a failing onsite wastewater treatment system adjacent to coastal waters	2012	Journal of Applied Microbiology	10.1111/j.1365-2672.2011.05183.x	Washington Water Science Center, US Geological Survey, Tacoma, WA, United States; Department of Crop and Soil Sciences, Griffin Campus, The University of Georgia, Griffin, CA, United States; Institute of Marine Sciences, University of North Carolina at Chapel Hill, Morehead City, NC, United States	Aims: The objective was to assess the impacts of repairing a failing onsite wastewater treatment system (OWTS, i.e., septic system) as related to coastal microbial water quality. Methods and Results: Wastewater, groundwater and surface water were monitored for environmental parameters, faecal indicator bacteria (total coliforms, Escherichia coli, enterococci) and the viral tracer MS2 before and a…	yes	application	2 single source MST	descr_stats_quant	none		3 MST marker	viruses	human	qPCR	viral tracer MS2	none	n/a	n/a	n/a		none	n/a	n/a	n/a		cbFIO	cbMST	none	none	none	none	none	MS2 viral tracer	sewage	n/a		seawater	n/a		groundwater	n/a		none	n/a		none	n/a
Johnston C., Byappanahalli M.N., Gibson J.M., Ufnar J.A., Whitman R.L., Stewart J.R.	Probabilistic analysis showing that a combination of bacteroides and methanobrevibacter source tracking markers is effective for identifying waters contaminated by human fecal pollution	2013	Environmental Science and Technology	10.1021/es403753k	Jardon and Howard Technologies Incorporated, Orlando, FL 32826, United States; Center for Coastal Environmental Health and Biomolecular Research and Hollings Marine Laboratory, U.S. National Oceanic and Atmospheric Administration, Charleston, SC 29412, United States; U.S. Geological Survey, Great Lakes Science Center, Lake Michigan Ecological Research Station, Porter, IN 46304, United States; Div…	Microbial source tracking assays to identify sources of waterborne contamination typically target genetic markers of host-specific microorganisms. However, no bacterial marker has been shown to be 100% host-specific, and cross-reactivity has been noted in studies evaluating known source samples. Using 485 challenge samples from 20 different human and animal fecal sources, this study evaluated mic…	yes	establishment	none
Pitkänen T., Ryu H., Elk M., Hokajärvi A.-M., Siponen S., Vepsäläinen A., Räsänen P., Santo Domingo J.W.	Detection of fecal bacteria and source tracking identifiers in environmental waters using rRNA-based RT-qPCR and rDNA-based qPCR assays	2013	Environmental Science and Technology	10.1021/es403489b	U.S. Environmental Protection Agency, National Risk Management Research Laboratory, Cincinnati, OH 45268, United States; National Institute for Health and Welfare, Water and Health Unit, Kuopio FI-70701, Finland; National Institute for Health and Welfare, Environmental Microbiology Unit, Kuopio FI-70701, Finland	In this study, we evaluated the use of RT-qPCR assays targeting rRNA gene sequences for the detection of fecal bacteria in water samples. We challenged the RT-qPCR assays against RNA extracted from sewage effluent (n = 14), surface water (n = 30), and treated source water (n = 15) samples. Additionally, we applied the same assays using DNA as the qPCR template. The targeted fecal bacteria were pr…	yes	establishment	none
Haramoto E., Kitajima M., Kishida N., Konno Y., Katayama H., Asami M., Akiba M.	Occurrence of pepper mild mottle virus in drinking water sources in Japan	2013	Applied and Environmental Microbiology	10.1128/AEM.02354-13	International Research Center for River Basin Environment, Interdisciplinary Graduate School of Medicine and Engineering, University of Yamanashi, Kofu, Yamanashi, Japan; Department of Soil, Water and Environmental Science, College of Agriculture and Life Sciences, The University of Arizona, Tucson, AZ, United States; Area on Water Management, Department of Environmental Health, National Institut…	Pepper mild mottle virus (PMMoV) is a plant virus that has been recently proposed as a potential indicator of human fecal contamination of environmental waters; however, information on its geographical occurrence in surface water is still limited. We aimed to determine the seasonal and geographic occurrence of PMMoV in drinking water sources all over Japan. Between July 2008 and February 2011, 18…	yes	establishment	none
Chandran A., Mazumder A.	Prevalence of diarrhea-associated virulence genes and genetic diversity in Escherichia coli isolates from fecal material of various animal hosts	2013	Applied and Environmental Microbiology	10.1128/AEM.02653-13	Water and Aquatic Sciences Research Program, Department of Biology, University of Victoria, Victoria, BC, Canada	In order to assess the health risk associated with a given source of fecal contamination using bacterial source tracking (BST), it is important to know the occurrence of potential pathogens as a function of host. Escherichia coli isolates (n593) from the feces of diverse animals were screened for various virulence genes: stx1 and stx2 (Shiga toxin-producing E. coli [STEC]), eae and EAF (enteropat…	yes	establishment	none
Ervin J.S., Russell T.L., Layton B.A., Yamahara K.M., Wang D., Sassoubre L.M., Cao Y., Kelty C.A., Sivaganesan M., Boehm A.B., Holden P.A., Weisberg S.B., Shanks O.C.	Characterization of fecal concentrations in human and other animal sources by physical, culture-based, and quantitative real-time PCR methods	2013	Water Research	10.1016/j.watres.2013.02.060	Earth Research Institute and Bren School of Environmental Science and Management, University of California, SantaBarbara, CA 93106, United States; Environmental and Water Studies, Department of Civil and Environmental Engineering, Stanford University, Stanford, CA 94305, United States; Southern California Coastal Water Research Project, Costa Mesa, CA 92626, United States; U.S. Environmental Prot…	The characteristics of fecal sources, and the ways in which they are measured, can profoundly influence the interpretation of which sources are contaminating a body of water. Although feces from various hosts are known to differ in mass and composition, it is not well understood how those differences compare across fecal sources and how differences depend on characterization methods. This study i…	yes	establishment	none
Wang D., Farnleitner A.H., Field K.G., Green H.C., Shanks O.C., Boehm A.B.	Enterococcus and escherichia coli fecal source apportionment with microbial source tracking genetic markers - Is it feasible?	2013	Water Research	10.1016/j.watres.2013.02.058	Environmental and Water Studies, Dept. Civil and Environmental Engineering, Stanford University, Stanford, CA 94305, United States; Interuniversitary Cooperation Centre for Water and Health, Institute of Chemical Engineering, Vienna University of Technology, Gumpendorferstraße 1a, 1060 Vienna, Austria; Department of Microbiology, Oregon State University, Corvallis, OR, United States; U.S. Environ…	Fecal pollution is measured in surface waters using culture-based measurements of enterococci and Escherichia coli bacteria. Source apportionment of these two fecal indicator bacteria is an urgent need for prioritizing remediation efforts and quantifying health risks associated with source-specific pathogens. There are a number of quantitative real-time PCR (QPCR) assays that estimate concentrati…	yes	both	3 multi source MST	stats_advanced	none		1 trad. genFIO	prokaryotes	general	qPCR	enterococci and E. coli	3 MST marker	prokaryotes	several hosts (several markers)	qPCR	MST markers…	none	n/a	n/a	n/a		cbFIO	none	none	none	none	none	none		faeces	n/a		microcosm	n/a		none	n/a		none	n/a		none	n/a
Cao Y., Van De Werfhorst L.C., Dubinsky E.A., Badgley B.D., Sadowsky M.J., Andersen G.L., Griffith J.F., Holden P.A.	Evaluation of molecular community analysis methods for discerning fecal sources and human waste	2013	Water Research	10.1016/j.watres.2013.02.061	Southern California Coastal Water Research Project Authority, 3535 Harbor Blvd, Suite 110, Costa Mesa, CA 92626, United States; Bren School of Environmental Science and Management, University of California, Santa Barbara, CA 93106-5131, United States; Earth Research Institute, University of California, Santa Barbara, CA 93106-3060, United States; Lawrence Berkeley National Laboratory, Earth Scien…	Molecular microbial community analyses provide information on thousands of microorganisms simultaneously, and integrate biotic and abiotic perturbations caused by fecal contamination entering water bodies. A few studies have explored community methods as emerging approaches for microbial source tracking (MST), however, an evaluation of the current state of this approach is lacking. Here, we utili…	yes	establishment	none
Raith M.R., Kelty C.A., Griffith J.F., Schriewer A., Wuertz S., Mieszkin S., Gourmelon M., Reischer G.H., Farnleitner A.H., Ervin J.S., Holden P.A., Ebentier D.L., Jay J.A., Wang D., Boehm A.B., Aw T.G., Rose J.B., Balleste E., Meijer W.G., Sivaganesan M., Shanks O.C.	Comparison of PCR and quantitative real-time PCR methods for the characterization of ruminant and cattle fecal pollution sources	2013	Water Research	10.1016/j.watres.2013.03.061	U.S. Environmental Protection Agency, Office of Research and Development, National Risk Management Research Laboratory, 26 West Martin Luther King Drive, Cincinnati, OH 45268, United States; Southern California Coastal Water Research Project, 3535 Harbor Blvd STE 110, Costa Mesa, CA 92626, United States; University California, Department of Civil and Environmental Engineering, One Shields Avenue …	The State of California has mandated the preparation of a guidance document on the application of fecal source identification methods for recreational water quality management. California contains the fifth highest population of cattle in the United States, making the inclusion of cow-associated methods a logical choice. Because the performance of these methods has been shown to change based on g…	yes	establishment	none
Harwood V.J., Boehm A.B., Sassoubre L.M., Vijayavel K., Stewart J.R., Fong T.-T., Caprais M.-P., Converse R.R., Diston D., Ebdon J., Fuhrman J.A., Gourmelon M., Gentry-Shields J., Griffith J.F., Kashian D.R., Noble R.T., Taylor H., Wicki M.	Performance of viruses and bacteriophages for fecal source determination in a multi-laboratory, comparative study	2013	Water Research	10.1016/j.watres.2013.04.064	Department of Integrative Biology, University of South Florida, Tampa, FL 33620, United States; Environmental and Water Studies, Department of Civil and Environmental Engineering, Stanford University, Stanford, CA 94305, United States; Environmental Health Division, Ottawa County Health Department, Holland, MI 49424, United States; Department of Environmental Sciences and Engineering, Gillings Sc…	An inter-laboratory study of the accuracy of microbial source tracking (MST) methods was conducted using challenge fecal and sewage samples that were spiked into artificial freshwater and provided as unknowns (blind test samples) to the laboratories. The results of the Source Identification Protocol Project (SIPP) are presented in a series of papers that cover 41 MST methods. This contribution de…	yes	establishment	none
Sinigalliano C.D., Ervin J.S., Van De Werfhorst L.C., Badgley B.D., Ballesté E., Bartkowiak J., Boehm A.B., Byappanahalli M., Goodwin K.D., Gourmelon M., Griffith J., Holden P.A., Jay J., Layton B., Lee C., Lee J., Meijer W.G., Noble R., Raith M., Ryu H., Sadowsky M.J., Schriewer A., Wang D., Wanless D., Whitman R., Wuertz S., Santo Domingo J.W.	Multi-laboratory evaluations of the performance of Catellicoccus marimammalium PCR assays developed to target gull fecal sources	2013	Water Research	10.1016/j.watres.2013.02.059	National Oceanic and Atmospheric Administration, Atlantic Oceanographic and Meteorological Laboratory, 4301 Rickenbacker Causeway, Miami, FL 33149, United States; Bren School of Environmental Science and Management, University of California, Santa Barbara, CA, United States; Earth Research Institute, University of California, Santa Barbara, CA, United States; BioTechnology Institute, University o…	Here we report results from a multi-laboratory (n=11) evaluation of four different PCR methods targeting the 16S rRNA gene of Catellicoccus marimammalium originally developed to detect gull fecal contamination in coastal environments. The methods included a conventional end-point PCR method, a SYBR® Green qPCR method, and two TaqMan® qPCR methods. Different techniques for data normalization and a…	yes	establishment	none
Layton B.A., Cao Y., Ebentier D.L., Hanley K., Ballesté E., Brandão J., Byappanahalli M., Converse R., Farnleitner A.H., Gentry-Shields J., Gidley M.L., Gourmelon M., Lee C.S., Lee J., Lozach S., Madi T., Meijer W.G., Noble R., Peed L., Reischer G.H., Rodrigues R., Rose J.B., Schriewer A., Sinigalliano C., Srinivasan S., Stewart J., Van De Werfhorst L.C., Wang D., Whitman R., Wuertz S., Jay J., H…	Performance of human fecal anaerobe-associated PCR-based assays in a multi-laboratory method evaluation study	2013	Water Research	10.1016/j.watres.2013.05.060	Southern California Coastal Water Research Project, 3535 Harbor Blvd Ste 110, Costa Mesa, CA 92626, United States; UCLA Civil and Environmental Engineering, 5732H Boelter Hall, Los Angeles, CA 90095, United States; UCD School of Biomolecular and Biomedical Science, University College Dublin, Dublin 4, Ireland; Instituto Nacional de Saúde, Dr. Ricardo Jorge, Avenida Padre Cruz, 1649-016 Lisboa, Po…	A number of PCR-based methods for detecting human fecal material in environmental waters have been developed over the past decade, but these methods have rarely received independent comparative testing in large multi-laboratory studies. Here, we evaluated ten of these methods (BacH, BacHum-UCD, Bacteroides thetaiotaomicron (BtH), BsteriF1, gyrB, HF183 endpoint, HF183 SYBR, HF183 Taqman®, HumM2, a…	yes	establishment	none
Ebentier D.L., Hanley K.T., Cao Y., Badgley B.D., Boehm A.B., Ervin J.S., Goodwin K.D., Gourmelon M., Griffith J.F., Holden P.A., Kelty C.A., Lozach S., McGee C., Peed L.A., Raith M., Ryu H., Sadowsky M.J., Scott E.A., Domingo J.S., Schriewer A., Sinigalliano C.D., Shanks O.C., Van De Werfhorst L.C., Wang D., Wuertz S., Jay J.A.	Evaluation of the repeatability and reproducibility of a suite of qPCR-based microbial source tracking methods	2013	Water Research	10.1016/j.watres.2013.01.060	Department of Civil and Environmental Engineering, University of California Los Angeles, 5732 Boelter Hall, Los Angeles, CA 90095, United States; Department of Civil and Environmental Engineering, University of California Davis, One Shields Ave, Davis, CA 95616, United States; Southern California Coastal Water Research Project Authority, 3535 Harbor Blvd Suite 110, Costa Mesa, CA 92626, United St…	Many PCR-based methods for microbial source tracking (MST) have been developed and validated within individual research laboratories. Inter-laboratory validation of these methods, however, has been minimal, and the effects of protocol standardization regimes have not been thoroughly evaluated. Knowledge of factors influencing PCR in different laboratories is vital to future technology transfer fo…	yes	establishment	none
Hewitt J., Greening G.E., Leonard M., Lewis G.D.	Evaluation of human adenovirus and human polyomavirus as indicators of human sewage contamination in the aquatic environment	2013	Water Research	10.1016/j.watres.2013.09.001	Institute of Environmental Science and Research Ltd., Kenepuru Science Centre, PO Box 50-348, Porirua, New Zealand; Institute of Environmental Science and Research Ltd., Christchurch Science Centre, PO Box 29-181, Christchurch, New Zealand; School of Biological Sciences, University of Auckland, Auckland, New Zealand	Discharge of inadequately treated human wastewater into surface waters used for recreation, drinking water, irrigation and shellfish cultivation may present a public health hazard due to the potential shedding of high concentrations of pathogenic viruses from the human gastrointestinal tract. Human adenovirus (HAdV) and human polyomavirus (HPyV) are ubiquitous in humans and have excellent surviva…	yes	establishment	none
[truncated: 3,004 more rows]
[truncated: 1 more columns]
